# Supplementary material for: Distinct Compartmentalization of Microbial Community and Potential Metabolic Function in the Fruiting Body of Tricholoma matsutake
Source: J Fungi (Basel). 2021 Jul 22;7(8):586. doi: 10.3390/jof7080586 (PMC8397075; doi:10.3390/jof7080586)
Supplement: Supplementary file 1 [file jof-07-00586-s001.zip]

Archive with 6 entries (6 files):
- Table S2.xlsx
- Table S3.xlsx
- Table S4.xlsx
- Table S5 (new added).xlsx
- Table S6.xlsx
- Table S1 (new added).xlsx
