# Supplementary material for: Distinct Compartmentalization of Microbial Community and Potential Metabolic Function in the Fruiting Body of Tricholoma matsutake
Source: J Fungi (Basel). 2021 Jul 22;7(8):586. doi: 10.3390/jof7080586 (PMC8397075; doi:10.3390/jof7080586)
Supplement: Supplementary file 1 [file jof-07-00586-s001.zip › Table S3.xlsx]

## Sheet: Sheet1
Table S3. Fungal OTUs matrix among the different compartments of Trichioloma matsutake fruiting bodies (L = lamellae; P = pileipellis; PC = pileum context; S = stipitipellis; SC = stipe context).
#OTU ID	SC	S	PC	P	L	taxonomy
otu0	6.33333	2.66667	7.66667	274.333	0	k__Fungi; p__Basidiomycota; c__Tremellomycetes; o__Trichosporonales; f__Trichosporonaceae; g__Vanrija; s__Vanrija humicola
otu101	2	0	0	0	0	k__Fungi; p__Ascomycota; c__Sordariomycetes; o__Sordariales; f__Chaetomiaceae; g__Humicola; s__Humicola sp
otu1019	0	0	0	1.33333	0	k__Fungi; p__Ascomycota; c__Dothideomycetes; o__Capnodiales; f__Mycosphaerellaceae; g__Mycosphaerella; s__Mycosphaerella tassiana
otu1027	2.66667	0	0	0	0	k__Fungi; p__Ascomycota; c__Dothideomycetes; o__Pleosporales; f__unidentified; g__unidentified; s__Pleosporales sp
otu1034	3.33333	0	8.33333	0	0	k__Fungi; p__Ascomycota; c__Eurotiomycetes; o__Eurotiales; f__Trichocomaceae; g__Talaromyces; s__Talaromyces marneffei
otu1062	2	0	0	0	0	k__Fungi; p__Basidiomycota; c__Tremellomycetes; o__Tremellales; f__Incertae sedis; g__Cryptococcus; s__Cryptococcus albidus
otu1063	3	0	0	0	0	k__Fungi; p__Ascomycota; c__Eurotiomycetes; o__Onygenales; f__Onygenaceae; g__Chrysosporium; s__Chrysosporium sp
otu1078	4.66667	0	0.666667	0	0	k__Fungi; p__Ascomycota; c__unidentified; o__unidentified; f__unidentified; g__unidentified; s__Ascomycota sp
otu1083	0	2.33333	0	0	0	k__Fungi; p__Ascomycota; c__Sordariomycetes; o__Hypocreales; f__Hypocreaceae; g__Trichoderma; s__Trichoderma sp
otu1085	1.33333	0	0	0	0	k__Fungi; p__Ascomycota; c__Eurotiomycetes; o__Eurotiales; f__Trichocomaceae; g__Penicillium; s__Penicillium melinii
otu109	0	0	0	18.6667	0	k__Fungi; p__Ascomycota; c__Dothideomycetes; o__Pleosporales; f__Incertae sedis; g__Didymella; s__Didymella exigua
otu1095	15.3333	0.666667	0	0	0	k__Plantae; p__unidentified; c__unidentified; o__unidentified; f__unidentified; g__unidentified; s__Plantae sp
otu1096	1.33333	0	0	0	0	k__Fungi; p__Ascomycota; c__Eurotiomycetes; o__Eurotiales; f__Elaphomycetaceae; g__Elaphomyces; s__Elaphomyces decipiens
otu1098	0	6	0	0	0	k__Fungi; p__Ascomycota; c__Sordariomycetes; o__Hypocreales; f__Hypocreaceae; g__Trichoderma; s__Trichoderma sp
otu1103	8	0	28	0.666667	0	k__Fungi; p__Ascomycota; c__Sordariomycetes; o__Hypocreales; f__Cordycipitaceae; g__unidentified; s__Cordycipitaceae sp
otu1105	2.33333	0	1.33333	0	0	k__Fungi; p__Basidiomycota; c__Agaricomycetes; o__Thelephorales; f__Thelephoraceae; g__Thelephora; s__Thelephora ganbajun
otu1106	3.33333	0	0	0	0	k__Fungi; p__Ascomycota; c__Eurotiomycetes; o__Eurotiales; f__Incertae sedis; g__Thermomyces; s__Thermomyces lanuginosus
otu1108	0	0	0	6	0	k__Fungi; p__Ascomycota; c__Dothideomycetes; o__Dothideales; f__Dothioraceae; g__Aureobasidium; s__Aureobasidium microstictum
otu1109	0	0	3.33333	0	0	k__Fungi; p__Ascomycota; c__Leotiomycetes; o__Helotiales; f__Sclerotiniaceae; g__Amphobotrys; s__Amphobotrys ricini
otu1113	3	0	0	0	0	k__Fungi; p__Basidiomycota; c__Tremellomycetes; o__Tremellales; f__Incertae sedis; g__Bullera; s__Bullera sp
otu1118	3.33333	0	0	0	0	k__Fungi; p__Ascomycota; c__Sordariomycetes; o__Hypocreales; f__unidentified; g__unidentified; s__Hypocreales sp
otu1131	5.33333	1	3.66667	0	0	k__Fungi; p__Ascomycota; c__Eurotiomycetes; o__Eurotiales; f__Trichocomaceae; g__Penicillium; s__Penicillium abidjanum
otu1137	0	0	2.33333	0	0	k__Fungi; p__Glomeromycota; c__Glomeromycetes; o__Diversisporales; f__Gigasporaceae; g__Dentiscutata; s__Dentiscutata savannicola
otu1155	0	0.666667	0	2	0	k__Fungi; p__Basidiomycota; c__unidentified; o__unidentified; f__unidentified; g__unidentified; s__Basidiomycota sp
otu1169	0	0	0	3	0	k__Fungi; p__Ascomycota; c__Dothideomycetes; o__Botryosphaeriales; f__Botryosphaeriaceae; g__Neofusicoccum; s__Neofusicoccum mangiferae
otu1183	0	0	0	2	0	k__Fungi; p__Ascomycota; c__Dothideomycetes; o__Dothideales; f__Dothioraceae; g__Aureobasidium; s__Aureobasidium microstictum
otu1191	1.33333	0	0	0	0	k__Fungi; p__Ascomycota; c__unidentified; o__unidentified; f__unidentified; g__unidentified; s__Ascomycota sp
otu1212	1.33333	0	0	0	0	k__Fungi; p__Ascomycota; c__Dothideomycetes; o__unidentified; f__unidentified; g__unidentified; s__Dothideomycetes sp
otu1227	0	0	0	2	0	k__Fungi; p__Ascomycota; c__Dothideomycetes; o__Pleosporales; f__Phaeosphaeriaceae; g__unidentified; s__Phaeosphaeriaceae sp
otu1228	1.33333	0	2.33333	0	0	k__Fungi; p__Ascomycota; c__unidentified; o__unidentified; f__unidentified; g__unidentified; s__Ascomycota sp
otu1240	0.333333	27.3333	0	741.667	0	k__Fungi; p__Ascomycota; c__Dothideomycetes; o__Dothideales; f__Dothioraceae; g__Aureobasidium; s__Aureobasidium microstictum
otu1242	0	0	4.33333	0	0	k__Fungi; p__Ascomycota; c__Eurotiomycetes; o__Chaetothyriales; f__Herpotrichiellaceae; g__unidentified; s__Herpotrichiellaceae sp
otu1248	0	0	0	1.33333	0	k__Fungi; p__Ascomycota; c__Dothideomycetes; o__Dothideales; f__Dothioraceae; g__Aureobasidium; s__Aureobasidium microstictum
otu1263	0	5.66667	0	0	0	k__Fungi; p__Ascomycota; c__Eurotiomycetes; o__Eurotiales; f__Trichocomaceae; g__Penicillium; s__Penicillium levitum
otu1266	1	0	0	0	0	k__Fungi; p__Ascomycota; c__Sordariomycetes; o__Incertae sedis; f__Glomerellaceae; g__Colletotrichum; s__Colletotrichum xanthorrhoeae
otu1268	4.66667	0	0.666667	0	0	k__Fungi; p__Ascomycota; c__unidentified; o__unidentified; f__unidentified; g__unidentified; s__Ascomycota sp
otu1275	9	0	2	0	0	k__Fungi; p__Ascomycota; c__Sordariomycetes; o__Hypocreales; f__unidentified; g__unidentified; s__Hypocreales sp
otu1278	0	0	1.33333	0	0	k__Fungi; p__Basidiomycota; c__Tremellomycetes; o__Tremellales; f__Incertae sedis; g__Bullera; s__Bullera sp
otu1285	1	0	0	0	0	k__Fungi; p__Ascomycota; c__Sordariomycetes; o__Microascales; f__Ceratocystidaceae; g__Ceratocystis; s__Ceratocystis pirilliformis
otu1292	0	4.66667	0	0	0	k__Fungi; p__Ascomycota; c__Eurotiomycetes; o__Eurotiales; f__Trichocomaceae; g__unidentified; s__Trichocomaceae sp
otu1303	8	0	9.33333	0	0	k__Fungi; p__Ascomycota; c__Sordariomycetes; o__Xylariales; f__Xylariaceae; g__Xylaria; s__Xylaria nigripes
otu1310	4	0	0	0	0	k__Fungi; p__Ascomycota; c__Dothideomycetes; o__Incertae sedis; f__Eremomycetaceae; g__Arthrographis; s__Arthrographis kalrae
otu1312	0	136.667	0	0	0	k__Fungi; p__Ascomycota; c__Sordariomycetes; o__Hypocreales; f__Nectriaceae; g__unidentified; s__Nectriaceae sp
otu1328	0	0	0	3	0	k__Fungi; p__Ascomycota; c__Sordariomycetes; o__Hypocreales; f__Cordycipitaceae; g__Lecanicillium; s__Lecanicillium fusisporum
otu1331	3.33333	0	4.66667	0	0	k__Fungi; p__Basidiomycota; c__Agaricomycetes; o__Thelephorales; f__Thelephoraceae; g__Thelephora; s__Thelephora ganbajun
otu1339	0	54.3333	0	0	0	k__Fungi; p__Ascomycota; c__Sordariomycetes; o__Hypocreales; f__Hypocreaceae; g__Trichoderma; s__Trichoderma sp
otu1340	1	0	6.33333	0	0	k__Fungi; p__Ascomycota; c__Sordariomycetes; o__unidentified; f__unidentified; g__unidentified; s__Sordariomycetes sp
otu1341	0	0	6.66667	0	0	k__Fungi; p__Basidiomycota; c__Tremellomycetes; o__Tremellales; f__Incertae sedis; g__Bullera; s__Bullera sp
otu1345	0	5	0	0	0	k__Fungi; p__Ascomycota; c__Eurotiomycetes; o__Eurotiales; f__Trichocomaceae; g__unidentified; s__Trichocomaceae sp
otu137	0	0	0	13.6667	0	k__Fungi; p__Ascomycota; c__Dothideomycetes; o__Pleosporales; f__Incertae sedis; g__Didymella; s__Didymella exigua
otu1375	2	0	0	0	0	k__Fungi; p__Ascomycota; c__Eurotiomycetes; o__Eurotiales; f__Trichocomaceae; g__Aspergillus; s__Aspergillus piperis
otu1377	2.66667	0	0	0	0	k__Fungi; p__Ascomycota; c__Sordariomycetes; o__Sordariales; f__Chaetomiaceae; g__unidentified; s__Chaetomiaceae sp
otu1383	1.33333	0	0	0	0	k__Fungi; p__Ascomycota; c__Sordariomycetes; o__Hypocreales; f__Ophiocordycipitaceae; g__Purpureocillium; s__Purpureocillium lilacinum
otu1384	0	3.66667	0	0	0	k__Fungi; p__Ascomycota; c__Sordariomycetes; o__Hypocreales; f__Hypocreaceae; g__Trichoderma; s__Trichoderma sp
otu1418	3.66667	15.6667	2.33333	1611.67	0	k__Fungi; p__Ascomycota; c__unidentified; o__unidentified; f__unidentified; g__unidentified; s__Ascomycota sp
otu1420	1.33333	0	0	0	0	k__Fungi; p__Basidiomycota; c__Agaricomycetes; o__Sebacinales; f__Sebacinaceae; g__Sebacina; s__Sebacina sp
otu1424	5.66667	0	0	0	0	k__Fungi; p__Basidiomycota; c__Agaricomycetes; o__Russulales; f__unidentified; g__unidentified; s__Russulales sp
otu1429	0	0	5	0	0	k__Fungi; p__unidentified; c__unidentified; o__unidentified; f__unidentified; g__unidentified; s__Fungi sp
otu1431	3	0	0	0	0	k__Fungi; p__Ascomycota; c__Sordariomycetes; o__Sordariales; f__Lasiosphaeriaceae; g__unidentified; s__Lasiosphaeriaceae sp
otu145	3.33333	0	2.33333	0	0	k__Fungi; p__Ascomycota; c__Sordariomycetes; o__unidentified; f__unidentified; g__unidentified; s__Sordariomycetes sp
otu1459	0.666667	0	2.33333	0	0	k__Fungi; p__Ascomycota; c__Leotiomycetes; o__Incertae sedis; f__Myxotrichaceae; g__Oidiodendron; s__Oidiodendron chlamydosporicum
otu1464	1.33333	0	0	0	0	k__Fungi; p__Ascomycota; c__Dothideomycetes; o__Capnodiales; f__Mycosphaerellaceae; g__Ruptoseptoria; s__Ruptoseptoria unedonis
otu1467	0	236.333	0	1.33333	0	k__Fungi; p__Ascomycota; c__Eurotiomycetes; o__Eurotiales; f__Trichocomaceae; g__Penicillium; s__Penicillium levitum
otu1482	1	0	1.66667	0	0	k__Fungi; p__Basidiomycota; c__Agaricomycetes; o__Thelephorales; f__Thelephoraceae; g__Thelephora; s__Thelephora ganbajun
otu1490	5.66667	0	0.666667	0	0	k__Fungi; p__Ascomycota; c__Eurotiomycetes; o__Eurotiales; f__Trichocomaceae; g__Penicillium; s__Penicillium levitum
otu1494	1.66667	0	0	0	0	k__Fungi; p__Ascomycota; c__Sordariomycetes; o__Sordariales; f__unidentified; g__unidentified; s__Sordariales sp
otu15	2.33333	0	0	0	0	k__Fungi; p__Ascomycota; c__Sordariomycetes; o__unidentified; f__unidentified; g__unidentified; s__Sordariomycetes sp
otu1510	0	0	0	1.33333	0	k__Fungi; p__Ascomycota; c__Leotiomycetes; o__Helotiales; f__Sclerotiniaceae; g__Botrytis; s__Botrytis caroliniana
otu1543	35.6667	0	8.66667	0	0	k__Fungi; p__Ascomycota; c__Eurotiomycetes; o__Onygenales; f__Arthrodermataceae; g__Ctenomyces; s__Ctenomyces serratus
otu1550	1.66667	0	2.33333	0	0	k__Fungi; p__Basidiomycota; c__Agaricomycetes; o__Thelephorales; f__Thelephoraceae; g__Thelephora; s__Thelephora ganbajun
otu1558	0	1.66667	0	0	0	k__Fungi; p__Ascomycota; c__Sordariomycetes; o__Hypocreales; f__Hypocreaceae; g__Trichoderma; s__Trichoderma sp
otu1572	0	0	0	1.33333	0	k__Fungi; p__Basidiomycota; c__Microbotryomycetes; o__Sporidiobolales; f__Incertae sedis; g__Rhodotorula; s__Rhodotorula nothofagi
otu1573	0	0	0.666667	0	0	k__Fungi; p__Basidiomycota; c__Agaricomycetes; o__Auriculariales; f__unidentified; g__unidentified; s__Auriculariales sp
otu1587	2.33333	0	1.33333	0	0	k__Fungi; p__Ascomycota; c__Eurotiomycetes; o__Eurotiales; f__Trichocomaceae; g__Talaromyces; s__Talaromyces marneffei
otu159	9	0	0	0	0	k__Fungi; p__Ascomycota; c__unidentified; o__unidentified; f__unidentified; g__unidentified; s__Ascomycota sp
otu1592	2	0	0	0	0	k__Plantae; p__unidentified; c__unidentified; o__unidentified; f__unidentified; g__unidentified; s__Plantae sp
otu160	0	0	0	3	0	k__Fungi; p__Ascomycota; c__Dothideomycetes; o__Dothideales; f__Dothioraceae; g__Aureobasidium; s__Aureobasidium microstictum
otu1604	2.33333	0	0	0	0	k__Fungi; p__Ascomycota; c__unidentified; o__unidentified; f__unidentified; g__unidentified; s__Ascomycota sp
otu1609	3	0	0	0	0	k__Fungi; p__Ascomycota; c__Eurotiomycetes; o__Eurotiales; f__Trichocomaceae; g__Penicillium; s__Penicillium levitum
otu1615	19	0	0	0	0	k__Fungi; p__Ascomycota; c__Incertae sedis; o__Incertae sedis; f__Incertae sedis; g__Ochroconis; s__Ochroconis mirabilis
otu1623	1	0	0	0	0	k__Fungi; p__Basidiomycota; c__Tremellomycetes; o__Tremellales; f__Incertae sedis; g__Bullera; s__Bullera sp
otu1625	0	5.66667	0	0	0	k__Fungi; p__Ascomycota; c__Sordariomycetes; o__Hypocreales; f__Nectriaceae; g__unidentified; s__Nectriaceae sp
otu163	2	0	0	0	0	k__Fungi; p__Ascomycota; c__Sordariomycetes; o__unidentified; f__unidentified; g__unidentified; s__Sordariomycetes sp
otu1647	1.66667	0	0	0	0	k__Fungi; p__Ascomycota; c__Eurotiomycetes; o__Chaetothyriales; f__Herpotrichiellaceae; g__Exophiala; s__Exophiala equina
otu1671	6.33333	0	0	0.666667	0	k__Fungi; p__Basidiomycota; c__Tremellomycetes; o__Tremellales; f__Incertae sedis; g__Bullera; s__Bullera sp
otu1681	3	0	0	0	0	k__Fungi; p__Ascomycota; c__Dothideomycetes; o__Myriangiales; f__unidentified; g__unidentified; s__Myriangiales sp
otu1684	22.3333	0	38	0	0	k__Fungi; p__Basidiomycota; c__Agaricomycetes; o__Thelephorales; f__Thelephoraceae; g__Thelephora; s__Thelephora ganbajun
otu1685	16	0	27.6667	9.33333	0	k__Fungi; p__Ascomycota; c__Dothideomycetes; o__Pleosporales; f__unidentified; g__unidentified; s__Pleosporales sp
otu1686	2	0	0	0	0	k__Fungi; p__Ascomycota; c__unidentified; o__unidentified; f__unidentified; g__unidentified; s__Ascomycota sp
otu1701	10.6667	0.666667	0	0	0	k__Fungi; p__Zygomycota; c__Incertae sedis; o__Mucorales; f__Mucoraceae; g__Isomucor; s__Isomucor trufemiae
otu1704	5.33333	0	14	0	0	k__Fungi; p__Basidiomycota; c__Incertae sedis; o__Malasseziales; f__unidentified; g__unidentified; s__Malasseziales sp
otu1705	5.66667	0	0	0	0	k__Fungi; p__Ascomycota; c__Sordariomycetes; o__Sordariales; f__Chaetomiaceae; g__Chaetomium; s__Chaetomium atrobrunneum
otu171	0	0	5	0	0	k__Fungi; p__Basidiomycota; c__Agaricomycetes; o__Polyporales; f__Polyporaceae; g__Trametes; s__Trametes versicolor
otu1718	8.33333	0	0	0	0	k__Fungi; p__Ascomycota; c__unidentified; o__unidentified; f__unidentified; g__unidentified; s__Ascomycota sp
otu1727	13	0	0.666667	0	0	k__Fungi; p__Ascomycota; c__Sordariomycetes; o__unidentified; f__unidentified; g__unidentified; s__Sordariomycetes sp
otu1733	10.3333	0	0	0	0	k__Fungi; p__Ascomycota; c__Sordariomycetes; o__Hypocreales; f__Incertae sedis; g__Trichothecium; s__Trichothecium crotocinigenum
otu1751	1.33333	0	0	0	0	k__Fungi; p__Ascomycota; c__Sordariomycetes; o__Hypocreales; f__Nectriaceae; g__unidentified; s__Nectriaceae sp
otu1761	0	1.33333	0	0	0	k__Fungi; p__Ascomycota; c__Sordariomycetes; o__Hypocreales; f__Hypocreaceae; g__Trichoderma; s__Trichoderma harzianum
otu1767	1	0	8.66667	0	0	k__Fungi; p__Basidiomycota; c__Agaricomycetes; o__Thelephorales; f__Thelephoraceae; g__Thelephora; s__Thelephora ganbajun
otu1787	1	0	0	0	0	k__Protista; p__Ciliophora; c__unidentified; o__unidentified; f__unidentified; g__unidentified; s__Ciliophora sp
otu1788	3	0	0.666667	0	0	k__Fungi; p__Ascomycota; c__Sordariomycetes; o__Hypocreales; f__Incertae sedis; g__Acremonium; s__Acremonium dichromosporum
otu1810	4	0	0	0	2.66667	k__Fungi; p__Ascomycota; c__Pezizomycetes; o__Pezizales; f__Tuberaceae; g__Tuber; s__Tuber indicum
otu1813	5	0	0	0	0	k__Fungi; p__Basidiomycota; c__Agaricomycetes; o__Trechisporales; f__unidentified; g__unidentified; s__Trechisporales sp
otu1822	3.33333	0	0	0	0	k__Fungi; p__Ascomycota; c__Saccharomycetes; o__Saccharomycetales; f__Pichiaceae; g__Pichia; s__Pichia fermentans
otu1832	4.33333	2.66667	0	0	0	k__Fungi; p__Ascomycota; c__Sordariomycetes; o__Hypocreales; f__Nectriaceae; g__unidentified; s__Nectriaceae sp
otu1834	2.33333	0	0	0	0	k__Fungi; p__Basidiomycota; c__Agaricomycetes; o__Sebacinales; f__Sebacinales Group B; g__Serendipita; s__Serendipita sp
otu1837	1	0	0	0	0	k__Fungi; p__Ascomycota; c__Sordariomycetes; o__Hypocreales; f__Incertae sedis; g__Acremonium; s__Acremonium implicatum
otu1889	1.66667	0	0	0	0	k__Fungi; p__Ascomycota; c__Incertae sedis; o__Incertae sedis; f__Incertae sedis; g__Dendroclathra; s__Dendroclathra lignicola
otu1892	1.66667	0	0	0	0	k__Fungi; p__Ascomycota; c__Sordariomycetes; o__Sordariales; f__unidentified; g__unidentified; s__Sordariales sp
otu1903	2	0	0	0	0	k__Plantae; p__unidentified; c__unidentified; o__unidentified; f__unidentified; g__unidentified; s__Plantae sp
otu1915	1	1.33333	0	0	0	k__Fungi; p__Ascomycota; c__Sordariomycetes; o__Sordariales; f__Cephalothecaceae; g__Cephalotheca; s__Cephalotheca sp
otu1919	5.33333	0	0	0	0	k__Fungi; p__Ascomycota; c__Sordariomycetes; o__Hypocreales; f__Nectriaceae; g__unidentified; s__Nectriaceae sp
otu1954	1	0	0	0	0	k__Fungi; p__Ascomycota; c__Sordariomycetes; o__Hypocreales; f__Cordycipitaceae; g__Cordyceps; s__Cordyceps bassiana
otu1970	0	3.66667	0	0	0	k__Fungi; p__Basidiomycota; c__Agaricomycetes; o__Thelephorales; f__Thelephoraceae; g__Tomentella; s__Tomentella galzinii
otu1972	0	0	0	3.66667	0	k__Fungi; p__Ascomycota; c__Sordariomycetes; o__Hypocreales; f__Cordycipitaceae; g__Lecanicillium; s__Lecanicillium fusisporum
otu198	0.666667	583.667	0	0	0	k__Fungi; p__Ascomycota; c__Sordariomycetes; o__Hypocreales; f__Hypocreaceae; g__Trichoderma; s__Trichoderma ceraceum
otu1993	1.66667	0	0	0	0	k__Fungi; p__Basidiomycota; c__Agaricomycetes; o__Corticiales; f__Corticiaceae; g__Waitea; s__Waitea circinata
otu200	12.3333	0	0	0	0	k__Plantae; p__unidentified; c__unidentified; o__unidentified; f__unidentified; g__unidentified; s__Plantae sp
otu201	0.333333	2.66667	0	0	0	k__Fungi; p__Ascomycota; c__Sordariomycetes; o__Hypocreales; f__Nectriaceae; g__unidentified; s__Nectriaceae sp
otu2029	2.33333	0	0	0	0	k__Fungi; p__Ascomycota; c__Sordariomycetes; o__unidentified; f__unidentified; g__unidentified; s__Sordariomycetes sp
otu2042	0	3	0	0	0	k__Fungi; p__Basidiomycota; c__Agaricomycetes; o__Thelephorales; f__Thelephoraceae; g__Tomentella; s__Tomentella sp
otu206	2.66667	0	0	0	0	k__Fungi; p__Basidiomycota; c__Wallemiomycetes; o__Geminibasidiales; f__Geminibasidiaceae; g__Geminibasidium; s__Geminibasidium sp
otu2068	0	0	1	0	0	k__Fungi; p__Basidiomycota; c__Ustilaginomycetes; o__Ustilaginales; f__Anthracoideaceae; g__Anthracoidea; s__Anthracoidea aspera
otu2072	1	0	0	0	0	k__Fungi; p__Ascomycota; c__Sordariomycetes; o__Hypocreales; f__Nectriaceae; g__Fusarium; s__Fusarium keratoplasticum
otu2075	1.66667	0	0	0	0	k__Fungi; p__Ascomycota; c__Sordariomycetes; o__unidentified; f__unidentified; g__unidentified; s__Sordariomycetes sp
otu2076	8	0	1	0	0	k__Fungi; p__Ascomycota; c__Sordariomycetes; o__Sordariales; f__unidentified; g__unidentified; s__Sordariales sp
otu2080	1.33333	0	0	0	0	k__Fungi; p__Rozellomycota; c__unidentified; o__unidentified; f__unidentified; g__unidentified; s__Rozellomycota sp
otu2085	0	2.33333	0	0	0	k__Fungi; p__Ascomycota; c__Eurotiomycetes; o__Eurotiales; f__Trichocomaceae; g__Penicillium; s__Penicillium levitum
otu2086	1	0	0	0	0	k__Fungi; p__unidentified; c__unidentified; o__unidentified; f__unidentified; g__unidentified; s__Fungi sp
otu2087	5.66667	3.66667	0	2.33333	2.66667	k__Fungi; p__Ascomycota; c__Pezizomycetes; o__Pezizales; f__Tuberaceae; g__Tuber; s__Tuber indicum
otu2090	1.66667	0	0	0	0	k__Fungi; p__Ascomycota; c__Sordariomycetes; o__Xylariales; f__unidentified; g__unidentified; s__Xylariales sp
otu2096	3.66667	0	0	0	0	k__Fungi; p__Basidiomycota; c__Tremellomycetes; o__Tremellales; f__Incertae sedis; g__Bullera; s__Bullera sp
otu2097	0.666667	0.333333	0	0	0	k__Fungi; p__Ascomycota; c__Sordariomycetes; o__Hypocreales; f__Incertae sedis; g__Ilyonectria; s__Ilyonectria macrodidyma
otu2098	0	2.33333	0	0	0	k__Fungi; p__Ascomycota; c__Eurotiomycetes; o__Eurotiales; f__Trichocomaceae; g__Penicillium; s__Penicillium levitum
otu2108	0	0	0	209.667	0	k__Fungi; p__Ascomycota; c__Dothideomycetes; o__Pleosporales; f__Incertae sedis; g__Didymella; s__Didymella exigua
otu2132	0	0	2.33333	0	0	k__Fungi; p__Ascomycota; c__Dothideomycetes; o__Pleosporales; f__Phaeosphaeriaceae; g__Eudarluca; s__Eudarluca caricis
otu2136	0	0	0	1	0	k__Fungi; p__Ascomycota; c__Dothideomycetes; o__Pleosporales; f__unidentified; g__unidentified; s__Pleosporales sp
otu2139	3.33333	0	0	0	0	k__Fungi; p__Zygomycota; c__Incertae sedis; o__Mucorales; f__Lichtheimiaceae; g__Rhizomucor; s__Rhizomucor pusillus
otu214	5.66667	0	0	0	0	k__Fungi; p__Ascomycota; c__Sordariomycetes; o__Hypocreales; f__unidentified; g__unidentified; s__Hypocreales sp
otu2169	590.667	0	37.6667	0	0	k__Fungi; p__Ascomycota; c__unidentified; o__unidentified; f__unidentified; g__unidentified; s__Ascomycota sp
otu2181	0	8.33333	0	0	0	k__Fungi; p__Basidiomycota; c__Agaricomycetes; o__Boletales; f__Boletaceae; g__Strobilomyces; s__Strobilomyces confusus
otu221	2.33333	0	1.33333	0	0	k__Fungi; p__Basidiomycota; c__Agaricomycetes; o__Thelephorales; f__Thelephoraceae; g__Thelephora; s__Thelephora ganbajun
otu2235	1	0	0	0	0	k__Fungi; p__Basidiomycota; c__Tremellomycetes; o__Tremellales; f__Incertae sedis; g__Bullera; s__Bullera sp
otu2247	1	2.33333	0	1.66667	0	k__Fungi; p__Ascomycota; c__Sordariomycetes; o__Hypocreales; f__Nectriaceae; g__Gibberella; s__Gibberella tricincta
otu2250	0	0	0	5.66667	0	k__Fungi; p__Ascomycota; c__Dothideomycetes; o__Dothideales; f__Dothioraceae; g__Aureobasidium; s__Aureobasidium microstictum
otu2256	1.66667	0	0	0	0	k__Fungi; p__Ascomycota; c__Sordariomycetes; o__Sordariales; f__Chaetomiaceae; g__Mycothermus; s__Mycothermus thermophilus
otu2260	0.333333	0	1.33333	0	0	k__Fungi; p__Zygomycota; c__Incertae sedis; o__Mortierellales; f__Mortierellaceae; g__Mortierella; s__Mortierella amoeboidea
otu2289	0	0	0	0	28.3333	k__Fungi; p__Ascomycota; c__Sordariomycetes; o__Xylariales; f__Diatrypaceae; g__Libertella; s__Libertella sp
otu229	99.6667	0	12.3333	0	0	k__Fungi; p__Ascomycota; c__Sordariomycetes; o__Sordariales; f__unidentified; g__unidentified; s__Sordariales sp
otu2303	0	0	0	9.33333	0	k__Fungi; p__Ascomycota; c__Dothideomycetes; o__Dothideales; f__Dothioraceae; g__Aureobasidium; s__Aureobasidium microstictum
otu232	3	0	0	0	0	k__Plantae; p__unidentified; c__unidentified; o__unidentified; f__unidentified; g__unidentified; s__Plantae sp
otu2332	0	0	0	11	0	k__Fungi; p__Ascomycota; c__Dothideomycetes; o__Pleosporales; f__Incertae sedis; g__unidentified; s__Incertae sedis sp
otu2340	6.66667	0	0	0	0	k__Fungi; p__Ascomycota; c__Sordariomycetes; o__Sordariales; f__Lasiosphaeriaceae; g__Cercophora; s__Cercophora sp
otu2342	0	1.33333	0	0	0	k__Fungi; p__Ascomycota; c__Archaeorhizomycetes; o__Archaeorhizomycetales; f__Archaeorhizomycetaceae; g__Archaeorhizomyces; s__Archaeorhizomyces sp
otu235	2.66667	0	0	0	0	k__Fungi; p__Ascomycota; c__Leotiomycetes; o__Helotiales; f__Incertae sedis; g__Scytalidium; s__Scytalidium sp
otu2351	4.66667	0	0	0	0	k__Fungi; p__Basidiomycota; c__Tremellomycetes; o__Tremellales; f__Incertae sedis; g__Bullera; s__Bullera sp
otu2353	3	0	0	0	0	k__Fungi; p__Ascomycota; c__Sordariomycetes; o__Chaetosphaeriales; f__Chaetosphaeriaceae; g__Codinaeopsis; s__Codinaeopsis sp
otu236	0	1.66667	0	0	0	k__Fungi; p__Ascomycota; c__Dothideomycetes; o__Capnodiales; f__Mycosphaerellaceae; g__Ruptoseptoria; s__Ruptoseptoria unedonis
otu2361	0	22.6667	0	0	0	k__Fungi; p__Ascomycota; c__Eurotiomycetes; o__Eurotiales; f__Trichocomaceae; g__unidentified; s__Trichocomaceae sp
otu2366	1.33333	0	0	0	0	k__Fungi; p__Ascomycota; c__Eurotiomycetes; o__Eurotiales; f__Trichocomaceae; g__Penicillium; s__Penicillium citrinum
otu2372	1.66667	0	0	0	0	k__Fungi; p__Ascomycota; c__Sordariomycetes; o__Sordariales; f__Lasiosphaeriaceae; g__Arnium; s__Arnium gigantosporum
otu2391	0	0	0	28.6667	0	k__Fungi; p__Ascomycota; c__Dothideomycetes; o__Dothideales; f__Dothioraceae; g__Aureobasidium; s__Aureobasidium microstictum
otu2395	0.333333	0	0.666667	0	0	k__Fungi; p__Basidiomycota; c__Agaricomycetes; o__Thelephorales; f__Thelephoraceae; g__Thelephora; s__Thelephora ganbajun
otu2406	1.66667	0	0	0	0	k__Fungi; p__Ascomycota; c__Eurotiomycetes; o__Eurotiales; f__Trichocomaceae; g__Penicillium; s__Penicillium pimiteouiense
otu242	3.66667	0	0.666667	0	0	k__Fungi; p__Ascomycota; c__Sordariomycetes; o__Hypocreales; f__Incertae sedis; g__Acremonium; s__Acremonium dichromosporum
otu2431	1	0	0	0	0	k__Fungi; p__Ascomycota; c__Sordariomycetes; o__Hypocreales; f__Clavicipitaceae; g__Metarhizium; s__Metarhizium marquandii
otu2435	0	1	0	0.333333	0	k__Fungi; p__Basidiomycota; c__Microbotryomycetes; o__Sporidiobolales; f__Incertae sedis; g__Rhodotorula; s__Rhodotorula pilatii
otu2442	0.666667	0	0	1.66667	0	k__Fungi; p__unidentified; c__unidentified; o__unidentified; f__unidentified; g__unidentified; s__Fungi sp
otu2448	1.33333	1.66667	2.33333	834.333	0	k__Fungi; p__Ascomycota; c__Dothideomycetes; o__Pleosporales; f__Incertae sedis; g__Phoma; s__Phoma calidophila
otu2465	1	0	0	0	0	k__Fungi; p__Ascomycota; c__Sordariomycetes; o__Sordariales; f__Chaetomiaceae; g__Humicola; s__Humicola nigrescens
otu2468	4	0	7.66667	0	0	k__Fungi; p__Ascomycota; c__Sordariomycetes; o__Hypocreales; f__Hypocreaceae; g__Trichoderma; s__Trichoderma atroviride
otu2473	4	0	0	0	0	k__Fungi; p__Ascomycota; c__Eurotiomycetes; o__Onygenales; f__Onygenaceae; g__Chrysosporium; s__Chrysosporium lobatum
otu2475	0	0	0	35.3333	0	k__Fungi; p__unidentified; c__unidentified; o__unidentified; f__unidentified; g__unidentified; s__Fungi sp
otu2477	0	0	1.33333	0	0	k__Fungi; p__Basidiomycota; c__Microbotryomycetes; o__Sporidiobolales; f__Incertae sedis; g__Sporobolomyces; s__Sporobolomyces tsugae
otu2478	2.66667	1.33333	0	0	0	k__Fungi; p__Ascomycota; c__Eurotiomycetes; o__Incertae sedis; f__Monascaceae; g__Monascus; s__Monascus purpureus
otu2486	1.33333	0	0	0	0	k__Fungi; p__Ascomycota; c__Dothideomycetes; o__Pleosporales; f__Incertae sedis; g__Phoma; s__Phoma herbarum
otu2489	2	0	0	0	0	k__Fungi; p__Basidiomycota; c__Tremellomycetes; o__Tremellales; f__Incertae sedis; g__Bullera; s__Bullera sp
otu2503	0	0	45.3333	0	0	k__Fungi; p__unidentified; c__unidentified; o__unidentified; f__unidentified; g__unidentified; s__Fungi sp
otu2504	2.66667	0	0	0	0	k__Fungi; p__Ascomycota; c__Sordariomycetes; o__Sordariales; f__Lasiosphaeriaceae; g__Podospora; s__Podospora decipiens
otu2505	22.6667	0.666667	3.33333	0	0	k__Fungi; p__Ascomycota; c__Eurotiomycetes; o__Eurotiales; f__Trichocomaceae; g__Penicillium; s__Penicillium chermesinum
otu2516	13	0	0	0	0	k__Fungi; p__Ascomycota; c__unidentified; o__unidentified; f__unidentified; g__unidentified; s__Ascomycota sp
otu2517	0	0	4.66667	0	0	k__Fungi; p__Ascomycota; c__unidentified; o__unidentified; f__unidentified; g__unidentified; s__Ascomycota sp
otu2528	0	7.66667	0	0	0	k__Fungi; p__Ascomycota; c__Sordariomycetes; o__Hypocreales; f__Hypocreaceae; g__Trichoderma; s__Trichoderma sp
otu2532	0	0	0	110	0	k__Fungi; p__Ascomycota; c__Dothideomycetes; o__Dothideales; f__Dothioraceae; g__Aureobasidium; s__Aureobasidium microstictum
otu2542	1.33333	0	0	0	0	k__Fungi; p__Ascomycota; c__unidentified; o__unidentified; f__unidentified; g__unidentified; s__Ascomycota sp
otu2547	5.66667	0	0	0	0	k__Fungi; p__Basidiomycota; c__Tremellomycetes; o__unidentified; f__unidentified; g__unidentified; s__Tremellomycetes sp
otu2549	0	5	0	2	0	k__Fungi; p__Basidiomycota; c__Agaricomycetes; o__Thelephorales; f__Bankeraceae; g__Sarcodon; s__Sarcodon sp
otu2561	3.66667	0	0	0	0	k__Fungi; p__Ascomycota; c__unidentified; o__unidentified; f__unidentified; g__unidentified; s__Ascomycota sp
otu2565	1.66667	0	0	0	0	k__Fungi; p__Basidiomycota; c__Agaricomycetes; o__Geastrales; f__Geastraceae; g__Nidulariopsis; s__Nidulariopsis iowensis
otu2568	1.66667	0	0	0	0	k__Fungi; p__Chytridiomycota; c__Chytridiomycetes; o__Rhizophydiales; f__Rhizophydiaceae; g__Rhizophydium; s__Rhizophydium sp
otu258	1	0	0	0	0	k__Fungi; p__Basidiomycota; c__Microbotryomycetes; o__Leucosporidiales; f__Leucosporidiaceae; g__Leucosporidium; s__Leucosporidium golubevii
otu2595	9	0	1	0	0	k__Fungi; p__Ascomycota; c__unidentified; o__unidentified; f__unidentified; g__unidentified; s__Ascomycota sp
otu2603	3	0	0	0	0	k__Fungi; p__Basidiomycota; c__Tremellomycetes; o__Tremellales; f__Incertae sedis; g__Bullera; s__Bullera sp
otu2606	1.66667	0	0	0	0	k__Fungi; p__Ascomycota; c__Incertae sedis; o__Incertae sedis; f__Incertae sedis; g__Staphylotrichum; s__Staphylotrichum boninense
otu2622	6	0	0	0	0	k__Fungi; p__Chytridiomycota; c__unidentified; o__unidentified; f__unidentified; g__unidentified; s__Chytridiomycota sp
otu2625	0	8.66667	0	19.6667	0	k__Fungi; p__Basidiomycota; c__Tremellomycetes; o__Tremellales; f__Incertae sedis; g__Cryptococcus; s__Cryptococcus pseudolongus
otu2628	6	0	0	0	0	k__Fungi; p__Ascomycota; c__Sordariomycetes; o__Sordariales; f__Chaetomiaceae; g__unidentified; s__Chaetomiaceae sp
otu263	0	0	0	1.33333	0	k__Fungi; p__Ascomycota; c__Dothideomycetes; o__Pleosporales; f__Incertae sedis; g__Phoma; s__Phoma calidophila
otu2631	5.66667	0	0	0	0	k__Fungi; p__Ascomycota; c__Sordariomycetes; o__unidentified; f__unidentified; g__unidentified; s__Sordariomycetes sp
otu2633	1.66667	0	3.66667	0	0	k__Fungi; p__Basidiomycota; c__Agaricomycetes; o__Thelephorales; f__Thelephoraceae; g__Thelephora; s__Thelephora ganbajun
otu2636	12.3333	0	1	0	0	k__Fungi; p__Ascomycota; c__Sordariomycetes; o__Sordariales; f__Chaetomiaceae; g__Humicola; s__Humicola nigrescens
otu2642	1.66667	0	0	0	0	k__Fungi; p__Ascomycota; c__Sordariomycetes; o__Sordariales; f__Chaetomiaceae; g__unidentified; s__Chaetomiaceae sp
otu2650	0	0	1.33333	0	0	k__Fungi; p__Basidiomycota; c__Agaricomycetes; o__Agaricales; f__Pleurotaceae; g__Hohenbuehelia; s__Hohenbuehelia portegna
otu2672	1.33333	0	0	0	0	k__Fungi; p__Ascomycota; c__Sordariomycetes; o__Coniochaetales; f__Coniochaetaceae; g__Coniochaeta; s__Coniochaeta gigantospora
otu2690	5	0	0	0	0	k__Fungi; p__Basidiomycota; c__Agaricomycetes; o__Auriculariales; f__Incertae sedis; g__Auricularia; s__Auricularia delicata
otu2722	1.66667	0	0	0	0	k__Fungi; p__Basidiomycota; c__Agaricomycetes; o__Agaricales; f__unidentified; g__unidentified; s__Agaricales sp
otu2724	2	0	0	0	0	k__Fungi; p__Ascomycota; c__Sordariomycetes; o__Hypocreales; f__unidentified; g__unidentified; s__Hypocreales sp
otu2740	2.66667	0	0	0	0	k__Fungi; p__Ascomycota; c__Sordariomycetes; o__Sordariales; f__Lasiosphaeriaceae; g__Schizothecium; s__Schizothecium carpinicola
otu2745	0	0.666667	0	176.333	0	k__Fungi; p__Ascomycota; c__Dothideomycetes; o__Dothideales; f__Dothioraceae; g__Aureobasidium; s__Aureobasidium microstictum
otu2746	0	0	0	6.33333	0	k__Fungi; p__Ascomycota; c__Dothideomycetes; o__Pleosporales; f__Incertae sedis; g__Didymella; s__Didymella exigua
otu2748	784.667	0	188.333	0	0	k__Plantae; p__unidentified; c__unidentified; o__unidentified; f__unidentified; g__unidentified; s__Plantae sp
otu2752	3	0	0	0	0	k__Fungi; p__Ascomycota; c__unidentified; o__unidentified; f__unidentified; g__unidentified; s__Ascomycota sp
otu276	7.66667	0	0	0	0	k__Fungi; p__Ascomycota; c__Eurotiomycetes; o__Eurotiales; f__Trichocomaceae; g__Aspergillus; s__Aspergillus cibarius
otu2789	3	0	0	0	0	k__Fungi; p__Ascomycota; c__Sordariomycetes; o__Diaporthales; f__Togniniaceae; g__Phaeoacremonium; s__Phaeoacremonium hungaricum
otu2794	1	0	0	0	0	k__Fungi; p__Basidiomycota; c__Tremellomycetes; o__Tremellales; f__Incertae sedis; g__Bullera; s__Bullera sp
otu2800	1.66667	0	0	0	0	k__Fungi; p__Ascomycota; c__Dothideomycetes; o__Pleosporales; f__unidentified; g__unidentified; s__Pleosporales sp
otu2812	1.66667	0	0	0	0	k__Fungi; p__Basidiomycota; c__Agaricostilbomycetes; o__Agaricostilbales; f__Agaricostilbaceae; g__Sterigmatomyces; s__Sterigmatomyces halophilus
otu2814	2	0	0	0	0	k__Fungi; p__Ascomycota; c__Sordariomycetes; o__Hypocreales; f__Ophiocordycipitaceae; g__unidentified; s__Ophiocordycipitaceae sp
otu2828	0	39.3333	0	0	0	k__Fungi; p__Ascomycota; c__Sordariomycetes; o__Hypocreales; f__Hypocreaceae; g__Trichoderma; s__Trichoderma sp
otu2839	1	0	1	0	0	k__Fungi; p__Basidiomycota; c__Agaricomycetes; o__Thelephorales; f__Thelephoraceae; g__Thelephora; s__Thelephora ganbajun
otu2845	11.6667	0	0	1.33333	0	k__Fungi; p__Basidiomycota; c__Tremellomycetes; o__Tremellales; f__Incertae sedis; g__Bullera; s__Bullera sp
otu2848	1.33333	0	0	0	0	k__Fungi; p__Ascomycota; c__Sordariomycetes; o__Hypocreales; f__Nectriaceae; g__Cylindrocarpon; s__Cylindrocarpon sp
otu2859	14	0	0	0	0	k__Fungi; p__Ascomycota; c__Sordariomycetes; o__Hypocreales; f__Incertae sedis; g__Acremonium; s__Acremonium implicatum
otu2893	7.66667	0	0	0	0	k__Plantae; p__unidentified; c__unidentified; o__unidentified; f__unidentified; g__unidentified; s__Plantae sp
otu2933	1.33333	0	0	0	0	k__Fungi; p__Basidiomycota; c__Tremellomycetes; o__Tremellales; f__Incertae sedis; g__Bullera; s__Bullera sp
otu2937	1.33333	0	0	0	0	k__Fungi; p__Basidiomycota; c__Agaricomycetes; o__Incertae sedis; f__Incertae sedis; g__Myriococcum; s__Myriococcum thermophilum
otu2951	3.33333	0	0	0	0	k__Fungi; p__Ascomycota; c__Sordariomycetes; o__Chaetosphaeriales; f__Chaetosphaeriaceae; g__Chloridium; s__Chloridium sp
otu2960	0	2.33333	0	0	0	k__Fungi; p__Basidiomycota; c__Agaricomycetes; o__Thelephorales; f__Thelephoraceae; g__unidentified; s__Thelephoraceae sp
otu2987	5	0	0	0	0	k__Fungi; p__Ascomycota; c__unidentified; o__unidentified; f__unidentified; g__unidentified; s__Ascomycota sp
otu2990	12.3333	0	2.66667	0	0	k__Fungi; p__Ascomycota; c__Saccharomycetes; o__Saccharomycetales; f__Incertae sedis; g__Candida; s__Candida xylopsoci
otu2995	2872	51	1692.33	12	13.3333	k__Fungi; p__Basidiomycota; c__Agaricomycetes; o__Thelephorales; f__Thelephoraceae; g__Thelephora; s__Thelephora ganbajun
otu3001	3	0	3.66667	0	0	k__Fungi; p__Basidiomycota; c__Agaricomycetes; o__Thelephorales; f__Thelephoraceae; g__Thelephora; s__Thelephora ganbajun
otu3008	3.66667	0	0	0	0	k__Fungi; p__Basidiomycota; c__Tremellomycetes; o__Tremellales; f__Incertae sedis; g__Bullera; s__Bullera sp
otu3023	0	1.33333	0	0	0	k__Fungi; p__Basidiomycota; c__Agaricomycetes; o__Russulales; f__Russulaceae; g__unidentified; s__Russulaceae sp
otu3025	0	2	0	0	0	k__Fungi; p__Basidiomycota; c__Agaricomycetes; o__Thelephorales; f__Thelephoraceae; g__Tomentella; s__Tomentella galzinii
otu3027	0	3.33333	0	0	0	k__Fungi; p__Ascomycota; c__Sordariomycetes; o__Hypocreales; f__Hypocreaceae; g__Trichoderma; s__Trichoderma sp
otu3036	0	0	5	0	0	k__Fungi; p__Basidiomycota; c__Tremellomycetes; o__Tremellales; f__Incertae sedis; g__Bullera; s__Bullera sp
otu3042	1.66667	0	0	0	0	k__Fungi; p__Basidiomycota; c__Agaricomycetes; o__Thelephorales; f__Thelephoraceae; g__Tomentella; s__Tomentella stuposa
otu3048	3	0	1.66667	0	0	k__Fungi; p__Ascomycota; c__Sordariomycetes; o__Hypocreales; f__Incertae sedis; g__Acremonium; s__Acremonium dichromosporum
otu3051	0.333333	0	0	1	0	k__Fungi; p__Ascomycota; c__Dothideomycetes; o__Capnodiales; f__Mycosphaerellaceae; g__Sphaerulina; s__Sphaerulina sp
otu3058	5.33333	0	0	0	0	k__Fungi; p__Ascomycota; c__unidentified; o__unidentified; f__unidentified; g__unidentified; s__Ascomycota sp
otu306	8.66667	0	0	0	0	k__Fungi; p__Ascomycota; c__Incertae sedis; o__Incertae sedis; f__Incertae sedis; g__Retroconis; s__Retroconis sp
otu3068	0	0	0	0	1.33333	k__Fungi; p__Ascomycota; c__Dothideomycetes; o__Capnodiales; f__Mycosphaerellaceae; g__Ruptoseptoria; s__Ruptoseptoria unedonis
otu3078	0.666667	0	0	0.666667	0	k__Fungi; p__Basidiomycota; c__Agaricomycetes; o__Sebacinales; f__Sebacinaceae; g__Sebacina; s__Sebacina sp
otu3131	9	0	0	0	0	k__Fungi; p__Basidiomycota; c__Tremellomycetes; o__Tremellales; f__Incertae sedis; g__Bullera; s__Bullera sp
otu3143	3.66667	0	0	0	0	k__Fungi; p__Ascomycota; c__Sordariomycetes; o__Coniochaetales; f__Coniochaetaceae; g__unidentified; s__Coniochaetaceae sp
otu3157	1	0	0	0	0	k__Fungi; p__Basidiomycota; c__Agaricomycetes; o__Sebacinales; f__Sebacinales Group B; g__unidentified; s__Sebacinales Group B sp
otu3158	6	0	0	0	0	k__Fungi; p__Basidiomycota; c__Tremellomycetes; o__Tremellales; f__Incertae sedis; g__Cryptococcus; s__Cryptococcus cyanovorans
otu3179	2.33333	0	0	0	0	k__Fungi; p__Ascomycota; c__unidentified; o__unidentified; f__unidentified; g__unidentified; s__Ascomycota sp
otu3193	5.33333	0	28.6667	0	0	k__Fungi; p__Ascomycota; c__Sordariomycetes; o__Hypocreales; f__Cordycipitaceae; g__Simplicillium; s__Simplicillium aogashimaense
otu3194	0	0	1	0	0	k__Fungi; p__Ascomycota; c__unidentified; o__unidentified; f__unidentified; g__unidentified; s__Ascomycota sp
otu3207	3	0	1	0	0	k__Fungi; p__Ascomycota; c__Leotiomycetes; o__Incertae sedis; f__Myxotrichaceae; g__Pseudogymnoascus; s__Pseudogymnoascus roseus
otu3209	1.66667	0	0	0	0	k__Fungi; p__Ascomycota; c__Sordariomycetes; o__Hypocreales; f__Ophiocordycipitaceae; g__Haptocillium; s__Haptocillium sinense
otu3219	2	0	0	0	0	k__Fungi; p__Ascomycota; c__Sordariomycetes; o__unidentified; f__unidentified; g__unidentified; s__Sordariomycetes sp
otu3220	6.33333	0	0	0	0	k__Fungi; p__Ascomycota; c__Eurotiomycetes; o__Eurotiales; f__Thermoascaceae; g__Thermoascus; s__Thermoascus aurantiacus
otu3224	8.33333	0	0	0	0	k__Fungi; p__Ascomycota; c__Incertae sedis; o__Incertae sedis; f__Incertae sedis; g__Staphylotrichum; s__Staphylotrichum coccosporum
otu330	8	0	0	0	0	k__Fungi; p__Ascomycota; c__Sordariomycetes; o__Microascales; f__unidentified; g__unidentified; s__Microascales sp
otu343	0	6.66667	0	0	0	k__Fungi; p__Basidiomycota; c__unidentified; o__unidentified; f__unidentified; g__unidentified; s__Basidiomycota sp
otu358	0	0	0	1.33333	0	k__Fungi; p__Ascomycota; c__Dothideomycetes; o__Pleosporales; f__Incertae sedis; g__Phoma; s__Phoma calidophila
otu380	1	0	0	0	0	k__Fungi; p__Ascomycota; c__Sordariomycetes; o__Hypocreales; f__Cordycipitaceae; g__Simplicillium; s__Simplicillium aogashimaense
otu388	9	0	3.66667	0	0	k__Fungi; p__Basidiomycota; c__Tremellomycetes; o__Tremellales; f__Incertae sedis; g__Bullera; s__Bullera sp
otu39	4	0	0	0	0	k__Fungi; p__Ascomycota; c__Sordariomycetes; o__Hypocreales; f__Incertae sedis; g__Acremonium; s__Acremonium sp
otu393	2.33333	0	0	0	0	k__Fungi; p__Ascomycota; c__Sordariomycetes; o__Hypocreales; f__Incertae sedis; g__Acremonium; s__Acremonium dichromosporum
otu407	1.33333	0	0	0	0	k__Fungi; p__Basidiomycota; c__Tremellomycetes; o__Tremellales; f__Incertae sedis; g__Bullera; s__Bullera sp
otu418	1.66667	1.33333	5.66667	0	0	k__Fungi; p__Basidiomycota; c__Tremellomycetes; o__Tremellales; f__Incertae sedis; g__Cryptococcus; s__Cryptococcus podzolicus
otu421	4	0	0	0	0	k__Fungi; p__Ascomycota; c__Sordariomycetes; o__Sordariales; f__Lasiosphaeriaceae; g__unidentified; s__Lasiosphaeriaceae sp
otu429	1.66667	0	0	0	0	k__Fungi; p__Ascomycota; c__Sordariomycetes; o__Sordariales; f__Chaetomiaceae; g__unidentified; s__Chaetomiaceae sp
otu438	0	1.33333	0	0	0	k__Fungi; p__Ascomycota; c__Sordariomycetes; o__Hypocreales; f__Nectriaceae; g__Gibberella; s__Gibberella tricincta
otu442	90.6667	0	3.33333	0	0	k__Fungi; p__Ascomycota; c__Sordariomycetes; o__Sordariales; f__Lasiosphaeriaceae; g__unidentified; s__Lasiosphaeriaceae sp
otu454	1.66667	0	0	0	0	k__Fungi; p__Ascomycota; c__Saccharomycetes; o__Saccharomycetales; f__Incertae sedis; g__Candida; s__Candida rugosa
otu456	8.33333	0	0	0	0	k__Fungi; p__Ascomycota; c__Leotiomycetes; o__Erysiphales; f__Erysiphaceae; g__Podosphaera; s__Podosphaera gunnerae
otu492	2	0	0	0	0	k__Fungi; p__Ascomycota; c__Lecanoromycetes; o__Umbilicariales; f__Umbilicariaceae; g__Umbilicaria; s__Umbilicaria leprosa
otu496	2.33333	0	0	0	0	k__Fungi; p__Ascomycota; c__Sordariomycetes; o__Diaporthales; f__Diaporthaceae; g__Diaporthe; s__Diaporthe ganjae
otu529	1.66667	0	0	0	0	k__Fungi; p__Basidiomycota; c__Tremellomycetes; o__Tremellales; f__Incertae sedis; g__Bullera; s__Bullera sp
otu533	2.33333	0	0	0	0	k__Fungi; p__Ascomycota; c__Eurotiomycetes; o__Eurotiales; f__Trichocomaceae; g__unidentified; s__Trichocomaceae sp
otu537	1.66667	0	0	0	0	k__Fungi; p__Ascomycota; c__unidentified; o__unidentified; f__unidentified; g__unidentified; s__Ascomycota sp
otu539	1.66667	0	4.66667	0	0	k__Fungi; p__Basidiomycota; c__Agaricomycetes; o__Thelephorales; f__Thelephoraceae; g__Thelephora; s__Thelephora ganbajun
otu54	5	0	0	0	0	k__Fungi; p__Basidiomycota; c__Agaricomycetes; o__Thelephorales; f__Thelephoraceae; g__Tomentella; s__Tomentella subclavigera
otu547	5.33333	0	0	0	0	k__Fungi; p__Ascomycota; c__Sordariomycetes; o__Sordariales; f__Lasiosphaeriaceae; g__Podospora; s__Podospora sp
otu55	0	823.667	0	3.33333	0	k__Fungi; p__Ascomycota; c__Eurotiomycetes; o__Eurotiales; f__Trichocomaceae; g__Penicillium; s__Penicillium levitum
otu558	0	0	2.66667	0	0	k__Fungi; p__Ascomycota; c__Sordariomycetes; o__Hypocreales; f__Incertae sedis; g__Myrothecium; s__Myrothecium gramineum
otu589	6	0	0	0	0	k__Fungi; p__Basidiomycota; c__Tremellomycetes; o__Tremellales; f__Incertae sedis; g__Bullera; s__Bullera sp
otu591	2.33333	0.666667	0	0	0	k__Fungi; p__Ascomycota; c__Sordariomycetes; o__Hypocreales; f__Incertae sedis; g__Sarocladium; s__Sarocladium strictum
otu610	1.33333	0	0	0	0	k__Fungi; p__Ascomycota; c__Sordariomycetes; o__Hypocreales; f__Incertae sedis; g__Acremonium; s__Acremonium sp
otu616	0	21.3333	0	0	0	k__Fungi; p__Ascomycota; c__Archaeorhizomycetes; o__Archaeorhizomycetales; f__Archaeorhizomycetaceae; g__Archaeorhizomyces; s__Archaeorhizomyces sp
otu625	3.66667	0	5.33333	0	0	k__Fungi; p__Basidiomycota; c__Incertae sedis; o__Malasseziales; f__Malasseziaceae; g__Malassezia; s__Malassezia restricta
otu628	0	0	0	3.66667	0	k__Fungi; p__Ascomycota; c__Dothideomycetes; o__Dothideales; f__Dothioraceae; g__Aureobasidium; s__Aureobasidium pullulans
otu632	2.66667	0	0	0	0	k__Fungi; p__Ascomycota; c__Sordariomycetes; o__Magnaporthales; f__Magnaporthaceae; g__Slopeiomyces; s__Slopeiomyces cylindrosporus
otu633	0	0	24.6667	0	0	k__Fungi; p__unidentified; c__unidentified; o__unidentified; f__unidentified; g__unidentified; s__Fungi sp
otu64	0	0.333333	0	2.33333	0	k__Fungi; p__Ascomycota; c__Dothideomycetes; o__Dothideales; f__Dothioraceae; g__Aureobasidium; s__Aureobasidium microstictum
otu651	0	0	4.66667	0	0	k__Fungi; p__Basidiomycota; c__Tremellomycetes; o__Tremellales; f__Incertae sedis; g__Bullera; s__Bullera sp
otu664	22.6667	0	0	0	0	k__Plantae; p__unidentified; c__unidentified; o__unidentified; f__unidentified; g__unidentified; s__Plantae sp
otu666	3	0	0	0	0	k__Plantae; p__unidentified; c__unidentified; o__unidentified; f__unidentified; g__unidentified; s__Plantae sp
otu693	0	0	2.66667	0	0	k__Fungi; p__Basidiomycota; c__Agaricomycetes; o__Sebacinales; f__Sebacinaceae; g__Sebacina; s__Sebacina sp
otu699	1.66667	0	0	0	0	k__Fungi; p__Zygomycota; c__Incertae sedis; o__Mucorales; f__Pilobolaceae; g__Utharomyces; s__Utharomyces epallocaulus
otu709	15.6667	2.66667	19.3333	0	0	k__Fungi; p__Basidiomycota; c__Agaricomycetes; o__Thelephorales; f__Thelephoraceae; g__Thelephora; s__Thelephora ganbajun
otu727	2.66667	0	0	0	0	k__Fungi; p__Ascomycota; c__Dothideomycetes; o__Pleosporales; f__Pleosporaceae; g__Stemphylium; s__Stemphylium herbarum
otu731	349.333	3.33333	481.333	0.333333	0	k__Fungi; p__Basidiomycota; c__Agaricomycetes; o__Thelephorales; f__Thelephoraceae; g__Thelephora; s__Thelephora ganbajun
otu739	1	0	0	0	0	k__Fungi; p__Basidiomycota; c__Tremellomycetes; o__Tremellales; f__Incertae sedis; g__Bullera; s__Bullera sp
otu756	4.66667	0	0	0	0	k__Fungi; p__Ascomycota; c__Sordariomycetes; o__Hypocreales; f__Incertae sedis; g__Stachybotrys; s__Stachybotrys chartarum
otu76	0	0	0	1.33333	0	k__Fungi; p__Ascomycota; c__Dothideomycetes; o__Pleosporales; f__Incertae sedis; g__Ascochyta; s__Ascochyta maackiae
otu766	1.66667	0	0	0	0	k__Fungi; p__Basidiomycota; c__Tremellomycetes; o__Tremellales; f__Incertae sedis; g__Bullera; s__Bullera sp
otu79	1.33333	0	0	0	0	k__Fungi; p__Chytridiomycota; c__Monoblepharidomycetes; o__unidentified; f__unidentified; g__unidentified; s__Monoblepharidomycetes sp
otu790	0	0	7.66667	0	0	k__Fungi; p__Rozellomycota; c__unidentified; o__unidentified; f__unidentified; g__unidentified; s__Rozellomycota sp
otu799	0	0	3.66667	0	0	k__Fungi; p__unidentified; c__unidentified; o__unidentified; f__unidentified; g__unidentified; s__Fungi sp
otu81	0	12	0	26.6667	0	k__Fungi; p__Ascomycota; c__Dothideomycetes; o__Dothideales; f__Dothioraceae; g__Aureobasidium; s__Aureobasidium microstictum
otu810	3	0	0	0	0	k__Fungi; p__Ascomycota; c__Eurotiomycetes; o__Eurotiales; f__Trichocomaceae; g__Aspergillus; s__Aspergillus flavus
otu813	24	0	0	0	0	k__Plantae; p__unidentified; c__unidentified; o__unidentified; f__unidentified; g__unidentified; s__Plantae sp
otu819	1.66667	0	0	0	0	k__Plantae; p__unidentified; c__unidentified; o__unidentified; f__unidentified; g__unidentified; s__Plantae sp
otu827	0	120.333	0	0	0	k__Fungi; p__Ascomycota; c__Sordariomycetes; o__Hypocreales; f__Hypocreaceae; g__Trichoderma; s__Trichoderma sp
otu841	0	2	0	0	0	k__Fungi; p__Ascomycota; c__Archaeorhizomycetes; o__Archaeorhizomycetales; f__Archaeorhizomycetaceae; g__Archaeorhizomyces; s__Archaeorhizomyces sp
otu850	1.66667	0	0	0	0	k__Fungi; p__Zygomycota; c__Incertae sedis; o__Mucorales; f__Pilobolaceae; g__Utharomyces; s__Utharomyces epallocaulus
otu857	0	2.66667	0	0	0	k__Fungi; p__Ascomycota; c__Sordariomycetes; o__Hypocreales; f__Hypocreaceae; g__Trichoderma; s__Trichoderma sp
otu861	4	0	0	0	0	k__Fungi; p__Basidiomycota; c__Tremellomycetes; o__Tremellales; f__Incertae sedis; g__Bullera; s__Bullera sp
otu882	6	0	0	0	0	k__Fungi; p__Ascomycota; c__Pezizomycetes; o__Pezizales; f__Ascobolaceae; g__Ascobolus; s__Ascobolus sp
otu883	2	0	0	0	0	k__Fungi; p__Basidiomycota; c__Agaricomycetes; o__Auriculariales; f__Incertae sedis; g__Auricularia; s__Auricularia peltata
otu892	4	6.66667	0	0	1.66667	k__Fungi; p__Ascomycota; c__Pezizomycetes; o__Pezizales; f__Tuberaceae; g__Tuber; s__Tuber indicum
otu895	6.33333	5.33333	0	1.33333	7.33333	k__Fungi; p__Ascomycota; c__Pezizomycetes; o__Pezizales; f__Tuberaceae; g__Tuber; s__Tuber indicum
otu897	0	1.66667	0	0	0	k__Fungi; p__Ascomycota; c__Sordariomycetes; o__Hypocreales; f__Hypocreaceae; g__Trichoderma; s__Trichoderma harzianum
otu898	98	2	0.666667	0	0	k__Fungi; p__Ascomycota; c__Sordariomycetes; o__Xylariales; f__Incertae sedis; g__Monographella; s__Monographella cucumerina
otu926	1.66667	0	0	0	0	k__Fungi; p__Ascomycota; c__Sordariomycetes; o__Sordariales; f__Chaetomiaceae; g__Chaetomium; s__Chaetomium lucknowense
otu927	3.66667	0	0	0	0	k__Fungi; p__Ascomycota; c__Eurotiomycetes; o__Eurotiales; f__Trichocomaceae; g__Penicillium; s__Penicillium cinnamopurpureum
otu933	2	0	0	0	0	k__Fungi; p__Basidiomycota; c__Tremellomycetes; o__Tremellales; f__Incertae sedis; g__Bullera; s__Bullera sp
otu935	97.3333	1.33333	3.33333	0	0	k__Fungi; p__Ascomycota; c__unidentified; o__unidentified; f__unidentified; g__unidentified; s__Ascomycota sp
otu956	0	0	2.33333	0	0	k__Fungi; p__Basidiomycota; c__Incertae sedis; o__Malasseziales; f__Malasseziaceae; g__Malassezia; s__Malassezia restricta
otu961	1	0	2.33333	0	0	k__Fungi; p__Ascomycota; c__Leotiomycetes; o__Helotiales; f__Dermateaceae; g__unidentified; s__Dermateaceae sp
otu982	3	0	0	0	0	k__Fungi; p__Basidiomycota; c__Tremellomycetes; o__Tremellales; f__Incertae sedis; g__Bullera; s__Bullera sp
otu986	0	0	0	160.667	0	k__Fungi; p__Ascomycota; c__Dothideomycetes; o__Dothideales; f__Dothioraceae; g__Aureobasidium; s__Aureobasidium microstictum
otu996	2	0	1.33333	0	0	k__Fungi; p__Ascomycota; c__Dothideomycetes; o__unidentified; f__unidentified; g__unidentified; s__Dothideomycetes sp
otu999	5	0	0	0	0	k__Fungi; p__Ascomycota; c__Sordariomycetes; o__Sordariales; f__Chaetomiaceae; g__Humicola; s__Humicola sp
