# Supplementary material for: Distinct Compartmentalization of Microbial Community and Potential Metabolic Function in the Fruiting Body of Tricholoma matsutake
Source: J Fungi (Basel). 2021 Jul 22;7(8):586. doi: 10.3390/jof7080586 (PMC8397075; doi:10.3390/jof7080586)
Supplement: Supplementary file 1 [file jof-07-00586-s001.zip › Table S4.xlsx]

## Sheet: Sheet3
Table S4. Detailed assignments of KEGG ortholog homologous function predictions based on gene abundance. The four highlighted functional types are highest expressed functions and the abbreviations indicate different compartments associated with Tricholoma Matsutake - stipe context (SC), stipitipellis (S), pileum context (PC), pileipellis (P), Lamellae (L).
#OTU ID	KEGG_Description	SC	L	PC	S	P
1K02029	polar amino acid transport system permease protein	31519.3	35017.7	32660.3	19135.3	22726
1K02030	polar amino acid transport system substrate-binding protein	33390.7	36428.7	36893.7	21471.3	22796.3
1K02057	simple sugar transport system permease protein	25729.3	24413.7	27763.7	19555.3	21049.3
2K00059	3-oxoacyl-[acyl-carrier protein] reductase [EC:1.1.1.100]	58619.3	59843.7	67233.7	34253.7	34245.3
2K02433	aspartyl-tRNA(Asn)/glutamyl-tRNA (Gln) amidotransferase subunit A [EC:6.3.5.6 6.3.5.7]	37134	37249	41620	17179.3	15685
2K03704	cold shock protein (beta-ribbon, CspA family)	34266.3	36037	37604	19432	23370
3K02016	iron complex transport system substrate-binding protein	21407.3	22648.3	24549	21910.7	21397
3K02529	LacI family transcriptional regulator	36133	38518.7	43301.7	43878	38155.7
3K03088	RNA polymerase sigma-70 factor, ECF subfamily	101505	107875	133697	100056	115179
4K02025	multiple sugar transport system permease protein	23619.3	23610.3	28151.7	44385.3	25255.7
4K02026	multiple sugar transport system permease protein	23610.7	22798.3	27852.7	44441.3	24846.7
4K02027	multiple sugar transport system substrate-binding protein	23713.3	24345.7	28884.3	39786.3	24534
K00001	alcohol dehydrogenase [EC:1.1.1.1]	13347	11045	14580.3	5524.67	3609.33
K00002	alcohol dehydrogenase (NADP+) [EC:1.1.1.2]	58	22.3333	43	0.666667	5.66667
K00003	homoserine dehydrogenase [EC:1.1.1.3]	8978	7050.67	8724.67	5957.67	4865.67
K00004	(R,R)-butanediol dehydrogenase / diacetyl reductase [EC:1.1.1.4 1.1.1.303]	861.333	437.333	477	388	167.333
K00005	glycerol dehydrogenase [EC:1.1.1.6]	777	2243	1425	230.667	1695
K00007	D-arabinitol 4-dehydrogenase [EC:1.1.1.11]	423.667	338.667	346.333	281	269.667
K00008	L-iditol 2-dehydrogenase [EC:1.1.1.14]	2179	3325.33	2196	1263	966
K00009	mannitol-1-phosphate 5-dehydrogenase [EC:1.1.1.17]	757.333	1362	1213	2564	1879.33
K00010	myo-inositol 2-dehydrogenase [EC:1.1.1.18]	3163.33	4449	3436	1495	3068
K00011	aldehyde reductase [EC:1.1.1.21]	65.3333	649.667	142.333	29	16
K00012	UDPglucose 6-dehydrogenase [EC:1.1.1.22]	11766	9898	11147	7871.33	7455.67
K00013	histidinol dehydrogenase [EC:1.1.1.23]	11474.3	9683	10436.3	6913	6913.33
K00014	shikimate dehydrogenase [EC:1.1.1.25];shikimate 5-dehydrogenase [EC:1.1.1.25]	13930.3	12468.7	13324.7	11074.7	10190.7
K00015	glyoxylate reductase [EC:1.1.1.26]	3283.33	2147	2184.67	695.667	764.667
K00016	L-lactate dehydrogenase [EC:1.1.1.27]	2168	2895	3562	2431	1390
K00018	glycerate dehydrogenase [EC:1.1.1.29]	2064.67	2078	1899.33	1128.33	1351.67
K00019	3-hydroxybutyrate dehydrogenase [EC:1.1.1.30]	8528.33	7241.67	9225	5544.67	3427.67
K00020	3-hydroxyisobutyrate dehydrogenase [EC:1.1.1.31]	15827	13483.3	15638.7	4479.33	5665
K00021	3-hydroxy-3-methylglutaryl-CoA reductase [EC:1.1.1.34];hydroxymethylglutaryl-CoA reductase (NADPH) [EC:1.1.1.34]	24.6667	16.6667	64.3333	17.3333	44.6667
K00023	acetoacetyl-CoA reductase [EC:1.1.1.36]	6433.33	4930.33	7747.33	2097	1841
K00024	malate dehydrogenase [EC:1.1.1.37]	8196.67	6749.33	8192.33	3252.33	4195
K00025	malate dehydrogenase [EC:1.1.1.37]	0.333333	0.666667	1	2	0
K00027	malate dehydrogenase (oxaloacetate-decarboxylating) [EC:1.1.1.38]	2569.67	2786	2027	346	1749.33
K00028	malate dehydrogenase (decarboxylating) [EC:1.1.1.39]	71.6667	46.3333	40.3333	26.3333	11
K00029	malate dehydrogenase (oxaloacetate-decarboxylating)(NADP+) [EC:1.1.1.40]	11003.7	9419.33	11788.7	4871	5342
K00030	isocitrate dehydrogenase (NAD+) [EC:1.1.1.41]	479.333	751.333	553	721	315.333
K00031	isocitrate dehydrogenase [EC:1.1.1.42]	12630	10361.3	13089.7	7966.67	8016
K00032	phosphogluconate 2-dehydrogenase [EC:1.1.1.43]	786.667	1301.33	665.667	855	700
K00033	6-phosphogluconate dehydrogenase [EC:1.1.1.44]	4441	6872	6192	8501.67	6896.67
K00034	glucose 1-dehydrogenase [EC:1.1.1.47]	2917.67	2890.67	2036.67	1684.67	1008.33
K00035	D-galactose 1-dehydrogenase [EC:1.1.1.48]	1301	1006.67	1395.67	370	735.333
K00036	glucose-6-phosphate 1-dehydrogenase [EC:1.1.1.49]	9621.67	10661.7	11872.7	9484	7436
K00037	3-alpha-hydroxysteroid dehydrogenase [EC:1.1.1.50]	758.667	1180	618	687	458
K00038	3alpha(or 20beta)-hydroxysteroid dehydrogenase [EC:1.1.1.53]	1867	749	788.333	2815	753
K00039	ribitol 2-dehydrogenase [EC:1.1.1.56]	654.333	422.333	455	151	65.6667
K00040	fructuronate reductase [EC:1.1.1.57]	3328	2643	2521.33	3584.67	2965.33
K00041	tagaturonate reductase [EC:1.1.1.58]	1514.67	1854.33	2154.33	1097.67	2305
K00042	2-hydroxy-3-oxopropionate reductase [EC:1.1.1.60]	7087.67	7597.33	9311.33	4548.33	4107.33
K00043	4-hydroxybutyrate dehydrogenase [EC:1.1.1.61]	2.66667	5.33333	4.33333	0	0
K00044	estradiol 17beta-dehydrogenase [EC:1.1.1.62]	63.3333	37.3333	30	14.3333	2.33333
K00045	mannitol 2-dehydrogenase [EC:1.1.1.67]	1845	1806	1626.67	1154.67	1841.67
K00046	gluconate 5-dehydrogenase [EC:1.1.1.69]	6828	7259.67	8490	4042.33	3817.33
K00048	lactaldehyde reductase [EC:1.1.1.77]	253	45.6667	169.667	6	44.6667
K00050	hydroxypyruvate reductase [EC:1.1.1.81]	6107.67	6352	7887	1731.67	2366
K00051	malate dehydrogenase (NADP+) [EC:1.1.1.82]	3.33333	1.33333	2	0	0.333333
K00052	3-isopropylmalate dehydrogenase [EC:1.1.1.85]	9538	8663.67	9734	6658.33	6823.67
K00053	ketol-acid reductoisomerase [EC:1.1.1.86]	9491	8399	9508.33	6594	6098.67
K00054	hydroxymethylglutaryl-CoA reductase [EC:1.1.1.88]	247.333	586.667	630	1111.67	1131.67
K00055	aryl-alcohol dehydrogenase [EC:1.1.1.90]	3273	624.667	964.667	2378.67	711.667
K00057	glycerol-3-phosphate dehydrogenase (NAD(P)+) [EC:1.1.1.94]	9561.67	8439	9743	6903	6124.33
K00058	D-3-phosphoglycerate dehydrogenase [EC:1.1.1.95]	17445	17685	22308.3	14185	13369.7
K00060	threonine 3-dehydrogenase [EC:1.1.1.103]	1450	2424.33	1694	1181.33	2173.33
K00064	D-threo-aldose 1-dehydrogenase [EC:1.1.1.122]	4150.33	3284	3435	4713	2635.33
K00065	2-deoxy-D-gluconate 3-dehydrogenase [EC:1.1.1.125]	4511.67	5530.67	5112	6473.33	5758
K00066	GDP-mannose 6-dehydrogenase [EC:1.1.1.132]	1029.67	1575.67	1007	946.667	1015
K00067	dTDP-4-dehydrorhamnose reductase [EC:1.1.1.133]	9320	9451.67	11122.7	5501	7143.33
K00068	sorbitol-6-phosphate 2-dehydrogenase [EC:1.1.1.140]	393	968	553	82	856
K00071	11beta-hydroxysteroid dehydrogenase [EC:1.1.1.146]	213	83.6667	166	1.33333	0.666667
K00073	ureidoglycolate dehydrogenase [EC:1.1.1.154]	326	949.333	488.333	108	630
K00074	3-hydroxybutyryl-CoA dehydrogenase [EC:1.1.1.157]	12029.7	12940.7	15198.7	7802.33	6459.33
K00075	UDP-N-acetylmuramate dehydrogenase [EC:1.1.1.158]	9447	8115.33	9550.33	6599.33	6100
K00076	7-alpha-hydroxysteroid dehydrogenase [EC:1.1.1.159]	211	68	92.3333	3.33333	2
K00077	2-dehydropantoate 2-reductase [EC:1.1.1.169]	11234.7	10815.7	10758	5001.67	4922
K00078	dihydrodiol dehydrogenase / D-xylose 1-dehydrogenase (NADP) [EC:1.3.1.20 1.1.1.179]	0.333333	0.333333	7.66667	1	28.6667
K00079	carbonyl reductase (NADPH) [EC:1.1.1.184];carbonyl reductase 1 [EC:1.1.1.184 1.1.1.189 1.1.1.197]	511.667	349.667	824.333	374	571.333
K00082	5-amino-6-(5-phosphoribosylamino)uracil reductase [EC:1.1.1.193]	74	291	89.6667	43.6667	28
K00086	1,3-propanediol dehydrogenase [EC:1.1.1.202]	71	40.6667	115	4.33333	16.6667
K00087	xanthine dehydrogenase molybdenum-binding subunit [EC:1.17.1.4]	369	80.6667	358.333	74	208.333
K00088	IMP dehydrogenase [EC:1.1.1.205]	10226	9359.67	10814	11378.3	7930
K00090	gluconate 2-dehydrogenase [EC:1.1.1.215]	4391.67	4477	4538	2259.33	2928.67
K00091	dihydroflavonol-4-reductase [EC:1.1.1.219]	4142.33	4795.33	4432.33	1891	2845.67
K00094	galactitol-1-phosphate 5-dehydrogenase [EC:1.1.1.251]	302.667	1016	480.667	106	738.333
K00096	glycerol-1-phosphate dehydrogenase [NAD(P)] [EC:1.1.1.261]	52	63.6667	33.6667	3.33333	20.3333
K00097	4-hydroxythreonine-4-phosphate dehydrogenase [EC:1.1.1.262]	12682.7	9636.67	12669.7	5681.67	7480.33
K00098	L-idonate 5-dehydrogenase [EC:1.1.1.264]	1525	2021	1939	4735	2302.67
K00099	1-deoxy-D-xylulose-5-phosphate reductoisomerase [EC:1.1.1.267]	8782	7838.33	8938.33	5900.67	5765
K00100	None	28837.7	22213.3	26943.7	12111	8841.33
K00101	L-lactate dehydrogenase (cytochrome) [EC:1.1.2.3]	7577.33	7121.67	7683.67	5470.67	3908.67
K00102	D-lactate dehydrogenase (cytochrome) [EC:1.1.2.4]	5222.33	3806.33	4769	1794.33	2015.33
K00103	L-gulonolactone oxidase [EC:1.1.3.8]	129.333	118.667	191.667	131	114.333
K00104	glycolate oxidase [EC:1.1.3.15]	11232.7	6432	9329.33	4502.33	3243.67
K00105	alpha-glycerophosphate oxidase [EC:1.1.3.21]	13	3	13	11.3333	0
K00106	xanthine dehydrogenase/oxidase [EC:1.17.1.4 1.17.3.2]	351	150.333	529	224	993.333
K00108	choline dehydrogenase [EC:1.1.99.1]	11717.7	10110	12200.3	3685.67	4657.33
K00109	2-hydroxyglutarate dehydrogenase [EC:1.1.99.2]	13	2.33333	7.66667	0	0
K00111	glycerol-3-phosphate dehydrogenase [EC:1.1.5.3]	12928	11064.3	13401	7329.33	7033.67
K00112	glycerol-3-phosphate dehydrogenase subunit B [EC:1.1.5.3]	338.333	207.333	325	87	311.333
K00113	glycerol-3-phosphate dehydrogenase subunit C [EC:1.1.5.3]	352.667	376	342.333	88.6667	312
K00114	alcohol dehydrogenase (acceptor) [EC:1.1.99.8];alcohol dehydrogenase (cytochrome c) [EC:1.1.2.8]	6547.67	3459.33	3720.67	736	334.333
K00115	glucose dehydrogenase (acceptor) [EC:1.1.99.10]	26	107	17	7.66667	5
K00116	malate dehydrogenase (quinone) [EC:1.1.5.4]	3991.33	5515.33	5963	5182.67	5326
K00117	quinoprotein glucose dehydrogenase [EC:1.1.5.2]	4578	5293	3955.67	2441.67	3188.67
K00118	glucose-fructose oxidoreductase [EC:1.1.99.28]	831.333	915.667	1287	491	172.333
K00119	None	7615.33	6889.67	9063	1947	1995
K00120	None	3.33333	24.3333	1.66667	0.666667	0
K00121	S-(hydroxymethyl)glutathione dehydrogenase / alcohol dehydrogenase [EC:1.1.1.284 1.1.1.1]	22674.3	14958.3	18858	4891.67	6904
K00122	formate dehydrogenase [EC:1.2.1.2]	2136.33	3008.67	3058.33	905	965.667
K00123	formate dehydrogenase, alpha subunit [EC:1.2.1.2]	17459	17589.3	19167.3	8051	8994
K00124	formate dehydrogenase, beta subunit [EC:1.2.1.2]	5061.67	6026.33	7363	1578	2588.67
K00126	formate dehydrogenase, delta subunit [EC:1.2.1.2]	3533	2648.67	3135	779.333	531
K00127	formate dehydrogenase, gamma subunit [EC:1.2.1.2]	6326.33	5693	7034.67	1269.67	2481.67
K00128	aldehyde dehydrogenase (NAD+) [EC:1.2.1.3]	36231	30430	37904.3	19002	13598.7
K00129	aldehyde dehydrogenase (NAD(P)+) [EC:1.2.1.5]	4.66667	4.66667	6.66667	0	0
K00130	betaine-aldehyde dehydrogenase [EC:1.2.1.8]	9107	9191.67	9857.33	7715	7266.67
K00131	glyceraldehyde-3-phosphate dehydrogenase (NADP) [EC:1.2.1.9]	1056	1667.67	1031	1148.67	1313.67
K00132	acetaldehyde dehydrogenase (acetylating) [EC:1.2.1.10]	124.667	36	65.3333	1.33333	2.66667
K00133	aspartate-semialdehyde dehydrogenase [EC:1.2.1.11]	10431.3	10523.3	10887	6996	7681
K00134	glyceraldehyde 3-phosphate dehydrogenase [EC:1.2.1.12]	14442.7	12500	16211	9521.33	11325
K00135	succinate-semialdehyde dehydrogenase (NADP+) [EC:1.2.1.16]	18509.3	15274.3	18126.3	10497.3	10605
K00137	aminobutyraldehyde dehydrogenase [EC:1.2.1.19]	1817	1751.67	1298.67	915.667	1192
K00138	aldehyde dehydrogenase [EC:1.2.1.-]	286.667	1011.67	465.333	104.333	798.667
K00140	malonate-semialdehyde dehydrogenase (acetylating) / methylmalonate-semialdehyde dehydrogenase [EC:1.2.1.18 1.2.1.27];methylmalonate-semialdehyde dehydrogenase [EC:1.2.1.27]	21345.7	18361.7	22355.7	12096.7	11627
K00141	benzaldehyde dehydrogenase (NAD) [EC:1.2.1.28]	1742	1665.33	1050.33	787	732.333
K00145	N-acetyl-gamma-glutamyl-phosphate reductase [EC:1.2.1.38];N-acetyl-gamma-glutamyl-phosphate/N-acetyl-gamma-aminoadipyl-phosphate reductase [EC:1.2.1.38 1.2.1.-]	21259.3	18877	23462	12957.3	11925
K00146	phenylacetaldehyde dehydrogenase [EC:1.2.1.39]	1217.33	2045	1210.67	1352.33	1832
K00147	glutamate-5-semialdehyde dehydrogenase [EC:1.2.1.41]	9451.67	7485.33	9379	6197.67	6308.33
K00148	glutathione-independent formaldehyde dehydrogenase [EC:1.2.1.46]	1746.33	2176.33	1641	1175.67	1248
K00150	glyceraldehyde-3-phosphate dehydrogenase (NAD(P)) [EC:1.2.1.59]	26	28.6667	39.6667	43	12.3333
K00151	5-carboxymethyl-2-hydroxymuconic-semialdehyde dehydrogenase [EC:1.2.1.60]	3245.33	2238.33	1919	3539.33	2526.33
K00152	salicylaldehyde dehydrogenase [EC:1.2.1.65]	6.66667	9	41.6667	12.6667	1.66667
K00153	NAD/factor-dependent formaldehyde dehydrogenase [EC:1.2.1.66];S-(hydroxymethyl)mycothiol dehydrogenase [EC:1.1.1.306]	58.3333	312.667	104.333	23.3333	21
K00154	coniferyl-aldehyde dehydrogenase [EC:1.2.1.68]	6994	3791.67	4684	1893.33	1405.33
K00155	None	6585.33	4504.33	6590.33	3725.33	1441
K00156	pyruvate dehydrogenase (quinone) [EC:1.2.5.1];pyruvate dehydrogenase (cytochrome) [EC:1.2.2.2]	5265.33	5883.67	5806	4340	3610
K00158	pyruvate oxidase [EC:1.2.3.3]	29	8	23	0.666667	0.333333
K00161	pyruvate dehydrogenase E1 component subunit alpha [EC:1.2.4.1]	10542.7	7057.33	9198	10006.3	6815.67
K00162	pyruvate dehydrogenase E1 component subunit beta [EC:1.2.4.1]	10403.3	6931.33	8986.33	10004	6811
K00163	pyruvate dehydrogenase E1 component [EC:1.2.4.1]	8993.67	9374.67	10045	6241	5013
K00164	2-oxoglutarate dehydrogenase E1 component [EC:1.2.4.2]	9387	8262.33	9209.33	6603.67	6083
K00166	2-oxoisovalerate dehydrogenase E1 component, alpha subunit [EC:1.2.4.4]	3744	2303.67	2379.33	1165.33	1042
K00167	2-oxoisovalerate dehydrogenase E1 component, beta subunit [EC:1.2.4.4]	3762.67	2325.33	2459	1168	1045
K00169	pyruvate ferredoxin oxidoreductase, alpha subunit [EC:1.2.7.1]	192.667	78.6667	294.667	5.66667	21
K00170	pyruvate ferredoxin oxidoreductase, beta subunit [EC:1.2.7.1]	191.667	81	341	5.66667	20.6667
K00171	pyruvate ferredoxin oxidoreductase, delta subunit [EC:1.2.7.1]	46.3333	27.6667	130.667	1.33333	17.3333
K00172	pyruvate ferredoxin oxidoreductase, gamma subunit [EC:1.2.7.1]	192.333	249.333	299	5.33333	21.3333
K00174	2-oxoglutarate ferredoxin oxidoreductase subunit alpha [EC:1.2.7.3]	2076.67	986.667	1286.33	91	169.333
K00175	2-oxoglutarate ferredoxin oxidoreductase subunit beta [EC:1.2.7.3]	2092	989	1304.67	91	170.333
K00176	2-oxoglutarate ferredoxin oxidoreductase subunit delta [EC:1.2.7.3]	183.333	259.667	449.333	7	19.6667
K00177	2-oxoglutarate ferredoxin oxidoreductase subunit gamma [EC:1.2.7.3]	173.333	143.333	402.333	5	32
K00178	oxidoreductase containing iron-sulfur protein [EC:1.2.7.-]	219.667	85.6667	228.667	1.66667	0.666667
K00179	indolepyruvate ferredoxin oxidoreductase, alpha subunit [EC:1.2.7.8]	674.667	328.667	894	212.667	179.667
K00180	indolepyruvate ferredoxin oxidoreductase, beta subunit [EC:1.2.7.8]	684.333	331.333	897	212.333	185
K00183	molybdopterin oxidoreductase, molybdopterin binding subunit [EC:1.2.7.-]	467	224.667	501.667	52	78.6667
K00184	molybdopterin oxidoreductase, iron-sulfur binding subunit [EC:1.2.7.-]	1267.33	1775.33	2045.67	1505	1775.67
K00185	molybdopterin oxidoreductase, membrane subunit [EC:1.2.7.-]	1131.67	1738.33	2086	1499.33	1773.67
K00186	2-oxoisovalerate ferredoxin oxidoreductase, alpha subunit [EC:1.2.7.7]	8	78.6667	48.6667	2.33333	0.666667
K00187	2-oxoisovalerate ferredoxin oxidoreductase, beta subunit [EC:1.2.7.7]	8	78.6667	48.6667	2.33333	0.666667
K00190	carbon monoxide dehydrogenase / acetyl-CoA synthase subunit beta [EC:1.2.7.4 1.2.99.2 2.3.1.169]	6.33333	3.66667	11	0	0.333333
K00194	acetyl-CoA decarbonylase/synthase complex subunit delta;carbon-monoxide dehydrogenase delta subunit [EC:1.2.99.2]	29	7	127.333	0	2
K00196	carbon-monoxide dehydrogenase iron sulfur subunit	0.666667	0.666667	32	0	0
K00197	carbon-monoxide dehydrogenase gamma subunit [EC:1.2.99.2];acetyl-CoA decarbonylase/synthase complex subunit gamma [EC:2.1.1.-]	33	10.3333	180.667	0.333333	2.33333
K00198	carbon-monoxide dehydrogenase catalytic subunit [EC:1.2.99.2]	61.3333	22.6667	220	0.666667	7.66667
K00200	formylmethanofuran dehydrogenase subunit A [EC:1.2.99.5]	331.667	540	254.333	39	13
K00201	formylmethanofuran dehydrogenase subunit B [EC:1.2.99.5]	331.333	540	253	39	13
K00202	formylmethanofuran dehydrogenase subunit C [EC:1.2.99.5]	331.333	540	253	39	13
K00207	dihydropyrimidine dehydrogenase (NADP+) [EC:1.3.1.2]	1666	1707.67	1435.67	1234	1082.33
K00208	enoyl-[acyl-carrier protein] reductase I [EC:1.3.1.9]	9984.33	8047.67	10676.3	3144.67	4490.67
K00209	enoyl-[acyl-carrier-protein] reductase (NADPH2, B-specific) [EC:1.3.1.10]	0.333333	0	0	0	0
K00210	prephenate dehydrogenase [EC:1.3.1.12]	2592	766.667	874.333	290.333	439
K00211	prephenate dehydrogenase (NADP+) [EC:1.3.1.13]	11	7	23.6667	16.6667	41.3333
K00213	7-dehydrocholesterol reductase [EC:1.3.1.21]	0	0	0.666667	0	0
K00214	biliverdin reductase [EC:1.3.1.24]	0.333333	0	0	0	0
K00215	dihydrodipicolinate reductase [EC:1.3.1.26]	11240.3	9937	11725.7	6630.67	6223.33
K00216	2,3-dihydro-2,3-dihydroxybenzoate dehydrogenase [EC:1.3.1.28]	1051.67	233.333	340.667	74	318
K00217	maleylacetate reductase [EC:1.3.1.32]	1330.67	1576	2308.67	30.3333	102.333
K00218	protochlorophyllide reductase [EC:1.3.1.33]	39.6667	74	17.6667	7.66667	13.3333
K00219	2,4-dienoyl-CoA reductase (NADPH2) [EC:1.3.1.34]	5751.33	3616.33	3084.67	2690.67	2742.33
K00220	cyclohexadienyl dehydrogenase [EC:1.3.1.43];cyclohexadieny/prephenate dehydrogenase [EC:1.3.1.43 1.3.1.12]	1459.67	863	1147.33	265	1254.67
K00221	alkylmercury lyase [EC:4.99.1.2]	741.667	1207.67	634.667	677.667	455.667
K00222	delta14-sterol reductase [EC:1.3.1.70]	2	0.333333	3	0	0
K00223	delta24(24(1))-sterol reductase [EC:1.3.1.71]	1.66667	0	6	0	0
K00224	None	1199.33	1331	2184.33	4	5.66667
K00226	dihydroorotate oxidase [EC:1.3.3.1];dihydroorotate dehydrogenase (fumarate) [EC:1.3.98.1]	9864	9186.67	10233.3	8903.33	6771
K00227	lathosterol oxidase [EC:1.14.21.6]	195	56	76.3333	0	0
K00228	coproporphyrinogen III oxidase [EC:1.3.3.3]	8481.67	6618	8111	3704.33	5111
K00230	protoporphyrinogen oxidase [EC:1.3.3.4]	508.667	1133.33	806.667	170	1019
K00231	protoporphyrinogen oxidase [EC:1.3.3.4]	806.667	1386	1173	2458	1036
K00232	acyl-CoA oxidase [EC:1.3.3.6]	1069	1538.33	1270.67	3272	1668.33
K00239	succinate dehydrogenase flavoprotein subunit [EC:1.3.99.1]	9874	9073.67	10631.7	7584.33	7643
K00240	succinate dehydrogenase iron-sulfur protein [EC:1.3.99.1];succinate dehydrogenase iron-sulfur subunit [EC:1.3.99.1]	9969.67	9071.67	10589.3	7591.67	7641.67
K00241	succinate dehydrogenase cytochrome b556 subunit;succinate dehydrogenase cytochrome b-556 subunit [EC:1.3.99.1];succinate dehydrogenase cytochrome b-556 subunit	9744.67	8878.33	10544.3	7747	7433
K00242	succinate dehydrogenase hydrophobic membrane anchor protein [EC:1.3.99.1];succinate dehydrogenase hydrophobic membrane anchor protein;succinate dehydrogenase membrane anchor subunit	8457.33	6567.67	7700.67	5133.67	4433
K00243	hypothetical protein	1449.33	2100.67	1799	2163.67	1790.33
K00244	fumarate reductase flavoprotein subunit [EC:1.3.99.1]	954.667	2401	1585.33	326.667	1920
K00245	fumarate reductase iron-sulfur protein [EC:1.3.99.1];fumarate reductase iron-sulfur subunit [EC:1.3.99.1]	568	1142.33	773.667	132.667	920
K00246	fumarate reductase subunit C;fumarate reductase subunit C [EC:1.3.99.1]	560.667	1144.33	762	132.667	919.333
K00247	fumarate reductase subunit D [EC:1.3.99.1];fumarate reductase subunit D	547.667	1135	746.333	132.333	919.333
K00248	butyryl-CoA dehydrogenase [EC:1.3.8.1];butyryl-CoA dehydrogenase [EC:1.3.99.2]	9709.67	7834.67	9792.67	3036.33	2501
K00249	acyl-CoA dehydrogenase [EC:1.3.99.3]	49303	44381.3	65173.7	7440	7392.33
K00252	glutaryl-CoA dehydrogenase [EC:1.3.99.7]	8095.33	6543	9063	9786.67	7339.33
K00253	isovaleryl-CoA dehydrogenase [EC:1.3.99.10]	8554	6591	8446.33	2997.33	2587.67
K00254	dihydroorotate dehydrogenase [EC:1.3.5.2]	12.6667	8	12.6667	0	0
K00255	long-chain-acyl-CoA dehydrogenase [EC:1.3.99.13]	3144.33	770.667	634.667	184.667	77
K00256	isoquinoline 1-oxidoreductase [EC:1.3.99.16]	1405	1982.67	2592.33	586.333	419
K00257	None	40412.3	34145	44119.7	14603.7	12202
K00258	None	518.333	236	745	237.333	1010.33
K00259	alanine dehydrogenase [EC:1.4.1.1]	4730.67	3609	4752	4360	3749.67
K00260	glutamate dehydrogenase [EC:1.4.1.2]	5557.33	4408	5283.33	1909	2143.67
K00261	glutamate dehydrogenase (NAD(P)+) [EC:1.4.1.3]	5952	3971.67	5833	1780.67	2340.33
K00262	glutamate dehydrogenase (NADP+) [EC:1.4.1.4]	7219.67	5538	6569.67	3426.67	4179
K00263	leucine dehydrogenase [EC:1.4.1.9]	2750.33	3143.33	3856.33	4856.33	3604
K00265	glutamate synthase (NADPH/NADH) large chain [EC:1.4.1.13 1.4.1.14]	17308.7	14567	17180.3	11394.7	10760.7
K00266	glutamate synthase (NADPH/NADH) small chain [EC:1.4.1.13 1.4.1.14]	20750.3	17485.3	20987.3	13764.3	14549.3
K00270	phenylalanine dehydrogenase [EC:1.4.1.20]	30.3333	2.33333	10.6667	0	0
K00271	valine dehydrogenase [EC:1.4.1.-]	7	173.667	2.66667	0.333333	12.3333
K00272	D-aspartate oxidase [EC:1.4.3.1]	1.33333	6.33333	0.333333	0	0.333333
K00273	D-amino-acid oxidase [EC:1.4.3.3]	64.6667	22.6667	188.667	1	12.6667
K00274	monoamine oxidase [EC:1.4.3.4]	2856.67	4409	2668.33	3793.33	2528
K00275	pyridoxamine 5'-phosphate oxidase [EC:1.4.3.5]	8994	8065.33	9031.33	8788.67	6561
K00276	primary-amine oxidase [EC:1.4.3.21]	430.333	564.667	619.333	2410.67	1082
K00278	L-aspartate oxidase [EC:1.4.3.16]	10151.3	9408.67	11378.7	5801	5972.67
K00280	lysyl oxidase-like protein 2/3/4 [EC:1.4.3.-]	2.33333	1.33333	3	0	0
K00281	glycine dehydrogenase [EC:1.4.4.2]	5984	6495	7635.33	6582.67	5566.33
K00282	glycine dehydrogenase subunit 1 [EC:1.4.4.2]	2443.67	1744	1625	94.3333	634.333
K00283	glycine dehydrogenase subunit 2 [EC:1.4.4.2]	2443.67	1743.67	1625	94.3333	634.333
K00284	glutamate synthase (ferredoxin) [EC:1.4.7.1]	208	239	469	346.333	395.667
K00285	D-amino-acid dehydrogenase [EC:1.4.99.1]	19140	16285	20698	9218.33	7494
K00286	pyrroline-5-carboxylate reductase [EC:1.5.1.2]	9764.33	9881.33	10124.3	6718.67	6764.33
K00287	dihydrofolate reductase [EC:1.5.1.3]	9406	7629	9486	6838.33	6468.67
K00288	methylenetetrahydrofolate dehydrogenase (NADP+) / methenyltetrahydrofolate cyclohydrolase / formyltetrahydrofolate synthetase [EC:1.5.1.5 3.5.4.9 6.3.4.3]	23.6667	7	91.3333	0.666667	0
K00290	saccharopine dehydrogenase (NAD+, L-lysine forming) [EC:1.5.1.7]	2445	1545.33	992	943	739.667
K00292	saccharopine dehydrogenase (NAD+, L-glutamate forming) [EC:1.5.1.9]	3.66667	8.33333	6	0	0.666667
K00293	saccharopine dehydrogenase (NADP+, L-glutamate forming) [EC:1.5.1.10]	8.66667	2.66667	18	0	1.66667
K00294	1-pyrroline-5-carboxylate dehydrogenase [EC:1.5.1.12]	1306	1979.67	1947.67	1482	1891.33
K00296	D-nopaline dehydrogenase [EC:1.5.1.19]	0	0.333333	0	0	0
K00297	methylenetetrahydrofolate reductase (NADPH) [EC:1.5.1.20]	11713.7	8742.33	10996.3	4322	6006.67
K00298	N5-(carboxyethyl)ornithine synthase [EC:1.5.1.24]	5.33333	2.33333	9.33333	1.33333	0
K00299	FMN reductase [EC:1.5.1.29]	7105.67	7516.33	8737.33	4787.67	4206.33
K00300	None	8	7	40	12	1
K00301	sarcosine oxidase [EC:1.5.3.1]	1550	1566.33	1554	2800	1330.67
K00302	sarcosine oxidase, subunit alpha [EC:1.5.3.1]	3988.33	2385	2374.67	1359	2098
K00303	sarcosine oxidase, subunit beta [EC:1.5.3.1]	7602.33	5599.33	4443	3165.33	3407.67
K00304	sarcosine oxidase, subunit delta [EC:1.5.3.1]	3836	2372.33	2311.33	1324	2106.67
K00305	sarcosine oxidase, subunit gamma [EC:1.5.3.1]	3776.67	2395	2307	1362.33	1515.67
K00306	sarcosine oxidase / L-pipecolate oxidase [EC:1.5.3.1 1.5.3.7]	1.33333	1.33333	4.66667	0	0
K00309	None	50.6667	86.3333	45.3333	3	12.6667
K00311	electron-transferring-flavoprotein dehydrogenase [EC:1.5.5.1]	7573.67	5219	6409.67	2617.67	2535.67
K00313	electron transfer flavoprotein-quinone oxidoreductase [EC:1.5.5.-]	771	543.667	374	26.6667	79.3333
K00314	sarcosine dehydrogenase [EC:1.5.99.1]	339.333	174.667	210.333	20.3333	15.3333
K00315	dimethylglycine dehydrogenase [EC:1.5.99.2]	354.333	253.333	251.667	40.6667	620.333
K00316	spermidine dehydrogenase [EC:1.5.99.6]	3352	2623	2892.67	734	512
K00317	trimethylamine dehydrogenase [EC:1.5.8.2]	3	1	2.33333	0.666667	0
K00318	proline dehydrogenase [EC:1.5.99.8]	1062	1797.33	1771.67	1471	1774.33
K00320	coenzyme F420-dependent N5,N10-methenyltetrahydromethanopterin reductase [EC:1.5.99.11]	157.333	553.333	215	26.6667	17
K00322	NAD(P) transhydrogenase [EC:1.6.1.1]	2821.67	3566.33	2030.67	1193.67	2075
K00324	NAD(P) transhydrogenase subunit alpha [EC:1.6.1.2]	17479	13276	17311.7	4625	4919.33
K00325	NAD(P) transhydrogenase subunit beta [EC:1.6.1.2]	9496	8011	9474.67	2794.33	3564.33
K00326	cytochrome-b5 reductase [EC:1.6.2.2]	0	0	1	0	0
K00329	NADH dehydrogenase [EC:1.6.5.3]	2134.33	1972	3086	20.3333	44.6667
K00330	NADH-quinone oxidoreductase subunit A [EC:1.6.5.3];NADH dehydrogenase I subunit A [EC:1.6.5.3]	9458.67	8363.67	9791.33	4645.67	6204.67
K00331	NADH dehydrogenase I subunit B [EC:1.6.5.3];NADH-quinone oxidoreductase subunit B [EC:1.6.5.3]	9456.67	8335.33	9820.33	4709.67	6235.67
K00332	NADH-quinone oxidoreductase subunit C [EC:1.6.5.3];NADH dehydrogenase I subunit C [EC:1.6.5.3]	6698.67	5753	7857	3550.67	4140
K00333	NADH dehydrogenase I subunit D [EC:1.6.5.3];NADH-quinone oxidoreductase subunit D [EC:1.6.5.3]	6721	5768.67	7883.33	3551	4156
K00334	NADH-quinone oxidoreductase subunit E [EC:1.6.5.3];NADH dehydrogenase I subunit E [EC:1.6.5.3]	9211	8168	9249.67	4213.67	5231.33
K00335	NADH dehydrogenase I subunit F [EC:1.6.5.3];NADH-quinone oxidoreductase subunit F [EC:1.6.5.3]	9555	8428.33	9571.33	4256.67	5312.67
K00336	NADH-quinone oxidoreductase subunit G [EC:1.6.5.3];NADH dehydrogenase I subunit G [EC:1.6.5.3]	9067.67	8046.33	8939	4184	5219
K00337	NADH dehydrogenase I subunit H [EC:1.6.5.3];NADH-quinone oxidoreductase subunit H [EC:1.6.5.3]	9469	8394.67	9808	4710.67	6247.67
K00338	NADH-quinone oxidoreductase subunit I [EC:1.6.5.3];NADH dehydrogenase I subunit I [EC:1.6.5.3]	9442	8255.33	9715.67	4699.33	6234.33
K00339	NADH dehydrogenase I subunit J [EC:1.6.5.3];NADH-quinone oxidoreductase subunit J [EC:1.6.5.3]	9459.33	8381	9792.33	4710.33	6236
K00340	NADH-quinone oxidoreductase subunit K [EC:1.6.5.3];NADH dehydrogenase I subunit K [EC:1.6.5.3]	9445.33	8378.67	9736.33	4710	6235.67
K00341	NADH dehydrogenase I subunit L [EC:1.6.5.3];NADH-quinone oxidoreductase subunit L [EC:1.6.5.3]	9435	8311.33	9752	4694.33	6224
K00342	NADH-quinone oxidoreductase subunit M [EC:1.6.5.3];NADH dehydrogenase I subunit M [EC:1.6.5.3]	9526.33	8544.33	9898.33	4723.33	6253.33
K00343	NADH dehydrogenase I subunit N [EC:1.6.5.3];NADH-quinone oxidoreductase subunit N [EC:1.6.5.3]	9465.33	8395	9800.33	4710.67	6247.67
K00344	NADPH2:quinone reductase [EC:1.6.5.5]	32501	28247.3	36710.3	9457	9471.33
K00346	Na+-transporting NADH:ubiquinone oxidoreductase subunit A [EC:1.6.5.-]	582	216	412.333	219	365.333
K00347	Na+-transporting NADH:ubiquinone oxidoreductase subunit B [EC:1.6.5.-]	626.333	250	488	222	396.667
K00348	Na+-transporting NADH:ubiquinone oxidoreductase subunit C [EC:1.6.5.-]	672	287.333	543.333	223	407.667
K00349	Na+-transporting NADH:ubiquinone oxidoreductase subunit D [EC:1.6.5.-]	625.667	249.333	456	222	396.667
K00350	Na+-transporting NADH:ubiquinone oxidoreductase subunit E [EC:1.6.5.-]	690.333	290.333	531	224.667	429.667
K00351	Na+-transporting NADH:ubiquinone oxidoreductase subunit F [EC:1.6.5.-]	625.667	249.333	457.667	222	396.667
K00353	None	0.666667	1.33333	32.6667	0.333333	3.66667
K00354	NADPH2 dehydrogenase [EC:1.6.99.1]	78.6667	38	45.6667	20.3333	4.66667
K00355	NAD(P)H dehydrogenase (quinone) [EC:1.6.5.2]	3645.33	4366.67	4296.33	1990.33	2011.67
K00356	NADH dehydrogenase [EC:1.6.99.3]	9149	5912.33	8487	3751	3818.33
K00358	None	819.667	1999.33	1492.33	1286	1195
K00359	NADH oxidase [EC:1.6.-.-]	529	400.333	806.333	2312.33	744
K00360	nitrate reductase (NADH) [EC:1.7.1.1]	10.6667	2.33333	8.33333	0.333333	0
K00362	nitrite reductase (NAD(P)H) large subunit [EC:1.7.1.4]	8929.67	8193	9919.67	5241.67	4720.67
K00363	nitrite reductase (NAD(P)H) small subunit [EC:1.7.1.4]	6284.67	7094.33	7416.67	4876.33	4817.67
K00364	GMP reductase [EC:1.7.1.7]	681.333	1542.67	1105.67	1042.33	1136
K00365	urate oxidase [EC:1.7.3.3]	152	820.333	150.333	28.3333	30
K00366	ferredoxin-nitrite reductase [EC:1.7.7.1]	338.333	1485.67	511.667	46.3333	47
K00367	ferredoxin-nitrate reductase [EC:1.7.7.2]	18	8	1	0	0.333333
K00368	nitrite reductase (NO-forming) [EC:1.7.2.1]	3084.33	2614.33	3819.33	1746.33	2270.33
K00369	nitrate reductase [EC:1.7.99.4]	146	201	195	322	37.6667
K00370	nitrate reductase 1, alpha subunit [EC:1.7.99.4]	3384	3566.33	4368.67	980.667	1655
K00371	nitrate reductase 1, beta subunit [EC:1.7.99.4]	3404	3399	4431	981.333	1655.33
K00372	nitrate reductase catalytic subunit [EC:1.7.99.4]	6128	5394.33	6090	4123.33	2806
K00373	nitrate reductase 1, delta subunit [EC:1.7.99.4]	3390	3396.33	4268	980.667	1655.67
K00374	nitrate reductase 1, gamma subunit [EC:1.7.99.4]	3392.33	3386.33	4257.67	979.667	1654.67
K00375	GntR family transcriptional regulator / MocR family aminotransferase	13379.3	13809.7	16242.7	8506.33	9418.33
K00376	nitrous-oxide reductase [EC:1.7.99.6];nitrous-oxide reductase [EC:1.7.2.4]	2044.33	1703.33	3253.67	274.667	982.667
K00378	hydroxylamine reductase [EC:1.7.-.-]	574.667	1208.33	949.333	136	944
K00380	sulfite reductase (NADPH) flavoprotein alpha-component [EC:1.8.1.2]	5740	7080	6643	3968.33	4134.33
K00381	sulfite reductase (NADPH) hemoprotein beta-component [EC:1.8.1.2]	8768.33	6946	8191.33	4092.67	5163.33
K00382	dihydrolipoamide dehydrogenase [EC:1.8.1.4]	21699.7	18554	23998.7	18367.7	13117.3
K00383	glutathione reductase (NADPH) [EC:1.8.1.7]	7894.33	6255.67	6902	4852	3969.67
K00384	thioredoxin reductase (NADPH) [EC:1.8.1.9]	19387.3	20094.7	24675.3	10904.3	10189
K00385	anaerobic sulfite reductase subunit C [EC:1.8.1.-]	30.3333	8	14	0	2
K00386	None	424.667	170.667	332.667	2.66667	1.33333
K00387	sulfite oxidase [EC:1.8.3.1]	29	94.3333	43.6667	6.66667	14
K00389	putative membrane protein	529.667	838.333	715.333	427	420
K00390	phosphoadenosine phosphosulfate reductase [EC:1.8.4.8]	8755.33	7897.33	8713.67	4181	5178.33
K00392	sulfite reductase (ferredoxin) [EC:1.8.7.1]	78.3333	134.667	155	194.667	312
K00394	adenylylsulfate reductase, subunit A [EC:1.8.99.2]	58.6667	29.3333	180.667	28.6667	3.66667
K00395	adenylylsulfate reductase, subunit B [EC:1.8.99.2]	38.3333	22.6667	130	28.3333	2.33333
K00397	anaerobic dimethyl sulfoxide reductase [EC:1.8.99.-]	48.6667	85	32	2.33333	17.3333
K00404	cb-type cytochrome c oxidase subunit I [EC:1.9.3.1];cytochrome c oxidase cb-type subunit I [EC:1.9.3.1]	8393	7552.33	8870.67	4091	4325.67
K00405	cb-type cytochrome c oxidase subunit II [EC:1.9.3.1];cytochrome c oxidase cb-type subunit II	8164	7036	9216	4699.33	4676.33
K00406	cb-type cytochrome c oxidase subunit III [EC:1.9.3.1];cytochrome c oxidase cb-type subunit III	6913.67	5892.67	6953	4253.67	4603.33
K00407	cytochrome c oxidase cb-type subunit IV;cb-type cytochrome c oxidase subunit IV [EC:1.9.3.1]	6069.33	4375.33	5205.67	2287.67	2783.33
K00411	ubiquinol-cytochrome c reductase iron-sulfur subunit [EC:1.10.2.2]	6812	4960.67	6274.33	2608.67	2431
K00412	ubiquinol-cytochrome c reductase cytochrome b subunit;ubiquinol-cytochrome c reductase cytochrome b subunit [EC:1.10.2.2]	6696.33	5560	6400.33	2566.67	2413.33
K00413	ubiquinol-cytochrome c reductase cytochrome c1 subunit [EC:1.10.2.2];ubiquinol-cytochrome c reductase cytochrome c1 subunit	6490.33	4648.67	5973.33	2540	1802.67
K00421	None	4	2	49.6667	0	0.333333
K00423	L-ascorbate oxidase [EC:1.10.3.3]	1414	142.333	92.6667	57.6667	8.66667
K00425	cytochrome d ubiquinol oxidase subunit I [EC:1.10.3.-];cytochrome bd-I oxidase subunit I [EC:1.10.3.-]	12395.3	11891.3	13137	7662	8740
K00426	cytochrome d ubiquinol oxidase subunit II [EC:1.10.3.-];cytochrome bd-I oxidase subunit II [EC:1.10.3.-]	12314.3	11797	12837	7589.67	8560.33
K00427	L-lactate permease	506.333	381	352	359	352.667
K00428	cytochrome c peroxidase [EC:1.11.1.5]	7108.67	8666	11206	6114	8068.67
K00429	catalase [EC:1.11.1.6]	1423	2252	1043.33	960.667	1287.33
K00432	glutathione peroxidase [EC:1.11.1.9]	15299.7	13040	14388.3	9463.33	9505.67
K00433	chloride peroxidase [EC:1.11.1.10]	5886.67	7368.67	7258.67	5222.33	3353.67
K00435	peroxiredoxin [EC:1.11.1.-]	2442	2718.67	4361	62.6667	630.333
K00436	hydrogen dehydrogenase [EC:1.12.1.2]	2581	2977.33	4803.67	78.6667	624.667
K00437	cytochrome-c3 hydrogenase [EC:1.12.2.1]	2	2	4.33333	0	0
K00441	coenzyme F420 hydrogenase beta subunit [EC:1.12.98.1]	180	32.6667	87	3	15
K00442	coenzyme F420 hydrogenase delta subunit	0.333333	0	29.3333	0	0
K00446	catechol 2,3-dioxygenase [EC:1.13.11.2]	6397.33	3322.67	5540.67	2474	1934
K00448	protocatechuate 3,4-dioxygenase, alpha subunit [EC:1.13.11.3]	4321	3963.67	4451	3543	2496
K00449	protocatechuate 3,4-dioxygenase, beta subunit [EC:1.13.11.3]	4548	4041.33	4757.67	3622.33	2469
K00450	gentisate 1,2-dioxygenase [EC:1.13.11.4]	1865.33	2143.33	3163.33	2806.33	894.667
K00451	homogentisate 1,2-dioxygenase [EC:1.13.11.5]	4474.67	5149.33	6267.67	3086.67	3951.33
K00452	3-hydroxyanthranilate 3,4-dioxygenase [EC:1.13.11.6]	1969.33	1693	2710.33	871.333	538.667
K00453	tryptophan 2,3-dioxygenase [EC:1.13.11.11]	4111.33	4606.67	6066.67	3128.67	3736.33
K00455	3,4-dihydroxyphenylacetate 2,3-dioxygenase [EC:1.13.11.15]	875.333	1445	765.333	969.333	1546
K00456	cysteine dioxygenase [EC:1.13.11.20]	0.333333	0.333333	0	0	0
K00457	4-hydroxyphenylpyruvate dioxygenase [EC:1.13.11.27]	7945.33	7514.33	8413.33	6323.67	6741.33
K00459	nitronate monooxygenase [EC:1.13.12.16]	15495	12403.3	17811.3	6608.33	4075.33
K00461	arachidonate 5-lipoxygenase [EC:1.13.11.34]	0.333333	0	0	0	0
K00462	biphenyl-2,3-diol 1,2-dioxygenase [EC:1.13.11.39]	1537.33	417.333	287.333	89.6667	25.3333
K00463	indoleamine 2,3-dioxygenase [EC:1.13.11.52]	1	0	0	0	0
K00464	lignostilbene-alpha,beta-dioxygenase [EC:1.13.11.43]	19.6667	18.3333	4.66667	1	0.666667
K00466	tryptophan 2-monooxygenase [EC:1.13.12.3]	923.333	1610.33	858	1033	1179.67
K00467	lactate 2-monooxygenase [EC:1.13.12.4]	490	608.333	1079	9	9.33333
K00468	None	7.66667	6	6.33333	0.333333	14.6667
K00469	inositol oxygenase [EC:1.13.99.1]	158.333	592.667	220.333	315	65.6667
K00470	None	96.6667	54	40	35	8.33333
K00471	gamma-butyrobetaine dioxygenase [EC:1.14.11.1]	2202.33	1394.33	896.333	960.333	1053.33
K00472	prolyl 4-hydroxylase [EC:1.14.11.2]	3742	2602.67	4257	1201.33	429
K00476	aspartate beta-hydroxylase [EC:1.14.11.16]	48.3333	27	42.6667	4.66667	2.66667
K00477	phytanoyl-CoA hydroxylase [EC:1.14.11.18]	1291.67	1434.67	2228	79.3333	35.3333
K00478	None	12.3333	190.333	20.3333	1	0
K00479	Rieske 2Fe-2S family protein	3392	2309	1967	1235.33	1279.33
K00480	salicylate hydroxylase [EC:1.14.13.1]	5207	6858	7509.67	4265.33	3220
K00481	p-hydroxybenzoate 3-monooxygenase [EC:1.14.13.2]	7225.67	5639	6907.67	3842.67	2539.67
K00483	4-hydroxyphenylacetate-3-hydroxylase large chain [EC:1.14.13.3]	833.333	831.667	801	539.667	684
K00484	4-hydroxyphenylacetate-3-hydroxylase small chain [EC:1.14.13.3]	699	630.667	450.333	368.333	606.667
K00485	dimethylaniline monooxygenase (N-oxide forming) [EC:1.14.13.8]	2470.33	1446.67	1132	793	607.333
K00486	kynurenine 3-monooxygenase [EC:1.14.13.9]	316.333	199	288.333	829.667	532.333
K00491	nitric-oxide synthase, bacterial [EC:1.14.13.39]	75.3333	26.3333	44.6667	3.33333	5.33333
K00492	None	9874.33	8504	10036	2365	2606.33
K00493	unspecific monooxygenase [EC:1.14.14.1]	1586	1830.67	2633.67	358	341
K00494	alkanal monooxygenase (FMN-linked) [EC:1.14.14.3]	8044	7781	8824.33	8617.67	5875.67
K00495	None	124.333	211	101	38	42.3333
K00496	alkane 1-monooxygenase [EC:1.14.15.3]	3324.33	1549	1431.67	920.667	646
K00499	choline monooxygenase [EC:1.14.15.7]	299.333	367.333	556.667	542.667	328
K00500	phenylalanine-4-hydroxylase [EC:1.14.16.1]	5411.33	4948.33	5894.33	2854.67	3147.33
K00504	peptidylglycine monooxygenase [EC:1.14.17.3]	7.33333	11	17	0	0
K00505	tyrosinase [EC:1.14.18.1]	62	488	160	159.333	488.667
K00507	stearoyl-CoA desaturase (delta-9 desaturase) [EC:1.14.19.1]	5822	4345.33	5624.33	3132	2403.67
K00508	linoleoyl-CoA desaturase [EC:1.14.19.3]	2529.33	1209	2195	2129.33	2151.33
K00510	heme oxygenase [EC:1.14.99.3]	356.667	399.333	503.667	2332	918.333
K00511	squalene monooxygenase [EC:1.14.99.7]	0.333333	0	0.666667	0	0
K00514	zeta-carotene desaturase [EC:1.3.5.6];zeta-carotene desaturase [EC:1.14.99.30]	44	657.333	92	10.3333	4
K00517	None	7414.67	7922.67	7247	517.667	1224.33
K00518	superoxide dismutase [EC:1.15.1.1]	48	335.667	181	176.333	321.333
K00520	mercuric reductase [EC:1.16.1.1]	4972.67	5992	6902.33	2680.33	1781.67
K00523	CDP-4-dehydro-6-deoxyglucose reductase [EC:1.17.1.1]	5308	5093.33	6994.33	1759.33	1588
K00524	ribonucleotide reductase, class II [EC:1.17.4.1]	0.333333	0	0	0	0
K00525	ribonucleoside-diphosphate reductase alpha chain [EC:1.17.4.1]	13092	12028	13954.7	7491	7121.67
K00526	ribonucleoside-diphosphate reductase beta chain [EC:1.17.4.1]	9110.33	7971.33	8635.67	6066.33	5076.67
K00527	ribonucleoside-triphosphate reductase [EC:1.17.4.2]	2422	2935.67	3875	637.333	1769.33
K00528	ferredoxin--NADP+ reductase [EC:1.18.1.2]	9974.33	7025.67	8535.67	5636	4992.67
K00529	ferredoxin--NAD+ reductase [EC:1.18.1.3]	8489.33	5864.67	6121.33	1948	3179.67
K00530	None	5	6	6.66667	0.333333	0
K00531	nitrogenase [EC:1.18.6.1]	5.33333	0.666667	3.66667	0	0
K00532	ferredoxin hydrogenase [EC:1.12.7.2]	13.6667	2	5	0	0.333333
K00533	ferredoxin hydrogenase large subunit [EC:1.12.7.2]	39.3333	8.66667	20.6667	0.333333	6
K00534	ferredoxin hydrogenase small subunit [EC:1.12.7.2]	313	247.333	316	6	15.3333
K00535	None	35.6667	16.6667	34.6667	0.666667	0.666667
K00537	arsenate reductase [EC:1.20.4.1]	15073.7	12877.3	15274.7	5598	6732.67
K00538	formate acetyltransferase activating enzyme [EC:1.97.1.4]	0	0	0.666667	0	0
K00539	None	142.667	52.6667	79.6667	52.6667	9.66667
K00540	None	47976.3	48386.3	61849.7	21243.7	21877.3
K00542	guanidinoacetate N-methyltransferase [EC:2.1.1.2]	0.666667	173	0.666667	0	0
K00544	betaine-homocysteine S-methyltransferase [EC:2.1.1.5]	31.3333	13.6667	17	0.333333	0
K00545	catechol O-methyltransferase [EC:2.1.1.6]	0.666667	28	7.33333	2	0
K00547	homocysteine S-methyltransferase [EC:2.1.1.10]	1496.67	2485	1921.33	3154.67	1892
K00548	5-methyltetrahydrofolate--homocysteine methyltransferase [EC:2.1.1.13]	13270	11481.7	13125.7	5847.33	6218.33
K00549	5-methyltetrahydropteroyltriglutamate--homocysteine methyltransferase [EC:2.1.1.14]	9801.33	9972.67	11643	6674.67	6752
K00551	phosphatidylethanolamine N-methyltransferase [EC:2.1.1.17]	1841.33	1549	2076.67	35.3333	71.3333
K00554	tRNA (guanine-N1-)-methyltransferase [EC:2.1.1.31]	9440	8334.67	9549.33	6602.67	6096.67
K00555	tRNA (guanine-N2-)-methyltransferase [EC:2.1.1.32]	0.666667	0	0	0	0
K00556	tRNA (guanosine-2'-O-)-methyltransferase [EC:2.1.1.34]	787	1551.67	1212	744.667	1363.33
K00557	tRNA (uracil-5-)-methyltransferase [EC:2.1.1.35]	2606.33	2626	1998.67	1055.33	2012.33
K00558	DNA (cytosine-5-)-methyltransferase [EC:2.1.1.37]	6069	6010.67	7273	6313.33	5462
K00559	sterol 24-C-methyltransferase [EC:2.1.1.41]	1.66667	4	1.33333	0	0
K00560	thymidylate synthase [EC:2.1.1.45]	9312.33	7394.33	9064.33	6514.67	6190.67
K00561	23S rRNA (adenine2085-N6)-dimethyltransferase [EC:2.1.1.184];rRNA (adenine-N6-)-methyltransferase [EC:2.1.1.48]	5	2.33333	4	10.6667	0
K00563	23S rRNA (guanine745-N1)-methyltransferase [EC:2.1.1.187];rRNA (guanine-N1-)-methyltransferase [EC:2.1.1.51]	2806.33	2863.67	1949.33	1188.33	2081.33
K00564	ribosomal RNA small subunit methyltransferase C [EC:2.1.1.172];ribosomal RNA small subunit methyltransferase C [EC:2.1.1.52]	4657	4906	4119	4529.67	4993.67
K00566	tRNA (5-methylaminomethyl-2-thiouridylate)-methyltransferase [EC:2.1.1.61];tRNA-specific 2-thiouridylase [EC:2.8.1.-]	9497	8322.33	9639.33	6604	6106.33
K00567	methylated-DNA-[protein]-cysteine S-methyltransferase [EC:2.1.1.63]	10472.3	11552.7	13936	8552	5927.67
K00568	3-demethylubiquinone-9 3-methyltransferase [EC:2.1.1.- 2.1.1.64]	21047.3	16836.3	20211.3	6784.33	7344.33
K00569	thiopurine S-methyltransferase [EC:2.1.1.67]	2629.33	1655.67	1448.33	1746.67	1312.67
K00570	phosphatidyl-N-methylethanolamine N-methyltransferase [EC:2.1.1.71]	596	331.667	392	132.667	28
K00571	site-specific DNA-methyltransferase (adenine-specific) [EC:2.1.1.72]	1672.67	861.667	722.667	541.667	291.667
K00573	protein-L-isoaspartate(D-aspartate) O-methyltransferase [EC:2.1.1.77]	11581	10919.7	13257.3	5859.67	6522.33
K00574	cyclopropane-fatty-acyl-phospholipid synthase [EC:2.1.1.79]	12807.7	10335	11590.3	5658	6395.33
K00575	chemotaxis protein methyltransferase CheR [EC:2.1.1.80]	11106	11700.7	13383.7	6594.67	8311.67
K00577	tetrahydromethanopterin S-methyltransferase subunit A [EC:2.1.1.86]	0	0	0.666667	0	0
K00584	tetrahydromethanopterin S-methyltransferase subunit H [EC:2.1.1.86]	0	0	7.66667	0	0.333333
K00587	protein-S-isoprenylcysteine O-methyltransferase [EC:2.1.1.100]	161.333	863.667	237	902	97
K00588	caffeoyl-CoA O-methyltransferase [EC:2.1.1.104]	233.333	384.667	281	324.667	55
K00590	site-specific DNA-methyltransferase (cytosine-N4-specific) [EC:2.1.1.113]	23	23.3333	120.333	10.6667	68.6667
K00594	xylitol oxidase [EC:1.1.3.41]	235.667	282	467.333	2297	691
K00595	precorrin-6Y C5,15-methyltransferase / precorrin-8W decarboxylase [EC:2.1.1.132 1.-.-.-]	6986.67	5455.67	4676.67	2306	3326
K00596	2,2-dialkylglycine decarboxylase (pyruvate) [EC:4.1.1.64]	194	84	159	18.6667	74.3333
K00598	trans-aconitate 2-methyltransferase [EC:2.1.1.144]	3826.67	4527	5088.33	2999	3032.33
K00599	None	14985.7	13755.3	15559	14909.7	11108
K00600	glycine hydroxymethyltransferase [EC:2.1.2.1]	10466.7	9330.67	10812	7378	7948.33
K00602	phosphoribosylaminoimidazolecarboxamide formyltransferase / IMP cyclohydrolase [EC:2.1.2.3 3.5.4.10]	18159	15482.3	18510.3	12532.3	11746
K00603	glutamate formiminotransferase [EC:2.1.2.5]	46.6667	651.333	169	9	5.66667
K00604	methionyl-tRNA formyltransferase [EC:2.1.2.9]	11731.3	10419.7	13288.3	7264.33	7770.33
K00605	aminomethyltransferase [EC:2.1.2.10]	11050	10064.7	10595	7580	6919.67
K00606	3-methyl-2-oxobutanoate hydroxymethyltransferase [EC:2.1.2.11]	9695.33	8455.33	9570	6685.33	6177
K00607	None	222.333	196.667	236	295.333	27
K00609	aspartate carbamoyltransferase catalytic subunit [EC:2.1.3.2]	9550	8421.67	9674.33	6791	6183.67
K00610	aspartate carbamoyltransferase regulatory subunit	525	1128.33	777.333	133.667	1025.67
K00611	ornithine carbamoyltransferase [EC:2.1.3.3]	3047.67	5373.33	3748.33	3870.33	4291
K00612	carbamoyltransferase [EC:2.1.3.-]	3340.67	3888	4595	1635.33	2392.33
K00613	glycine amidinotransferase [EC:2.1.4.1]	24.3333	196.333	31.3333	5	135.333
K00614	None	1531.33	624	1216	736	1645.33
K00615	transketolase [EC:2.2.1.1]	18319.7	18208.3	21266	12160.3	16046.3
K00616	transaldolase [EC:2.2.1.2]	10389.7	10078.3	10446.3	7480	7880.67
K00619	amino-acid N-acetyltransferase [EC:2.3.1.1]	4605	5233.67	6685.33	3328	1787
K00620	glutamate N-acetyltransferase / amino-acid N-acetyltransferase [EC:2.3.1.35 2.3.1.1]	15219	11282.7	13790.7	7943.67	5791.33
K00622	arylamine N-acetyltransferase [EC:2.3.1.5]	2587	1401.67	2258	62	124.333
K00624	carnitine O-acetyltransferase [EC:2.3.1.7]	3.66667	4.66667	1	0	0
K00625	phosphate acetyltransferase [EC:2.3.1.8]	4055.67	3966.33	6104	689	600.333
K00626	acetyl-CoA C-acetyltransferase [EC:2.3.1.9]	45309	36204.7	47192.7	20899.3	16095.7
K00627	pyruvate dehydrogenase E2 component (dihydrolipoamide acetyltransferase) [EC:2.3.1.12]	15580	12351.7	16024	12212	9232.33
K00630	glycerol-3-phosphate O-acyltransferase [EC:2.3.1.15]	0	0	1.33333	0	0
K00631	glycerol-3-phosphate O-acyltransferase [EC:2.3.1.15]	2993	2771	2005.33	1822	2283.67
K00632	acetyl-CoA acyltransferase [EC:2.3.1.16]	14342	12489.3	15367.7	9349.33	8399
K00633	galactoside O-acetyltransferase [EC:2.3.1.18]	565.333	1264	771.667	489.333	779.667
K00634	phosphate butyryltransferase [EC:2.3.1.19]	147.667	123.667	107	28	625
K00635	diacylglycerol O-acyltransferase [EC:2.3.1.20]	749.333	525.333	466.333	134.667	89.6667
K00638	chloramphenicol O-acetyltransferase [EC:2.3.1.28]	1775.67	1327.33	1315.33	1460	1006
K00639	glycine C-acetyltransferase [EC:2.3.1.29]	6234.67	6537	8489.33	4893	6986
K00640	serine O-acetyltransferase [EC:2.3.1.30]	13352.3	11604.7	12898.7	8295	7703
K00641	homoserine O-acetyltransferase [EC:2.3.1.31]	9147	9758	11678.3	6958.33	5300.67
K00643	5-aminolevulinate synthase [EC:2.3.1.37]	3123	1590.67	1736	225.667	735
K00645	[acyl-carrier-protein] S-malonyltransferase [EC:2.3.1.39]	10217.7	8906	10537.7	7033.33	6671.67
K00646	malonyl-ACP decarboxylase	61	24	45	1	2.33333
K00647	3-oxoacyl-[acyl-carrier-protein] synthase I [EC:2.3.1.41]	7497	7852	8116.33	5081.67	6570
K00648	3-oxoacyl-[acyl-carrier-protein] synthase III [EC:2.3.1.180]	16039.7	17146.7	18632.3	16300	14306
K00650	lecithin-cholesterol acyltransferase [EC:2.3.1.43]	34.6667	25	53	2	17.6667
K00651	homoserine O-succinyltransferase [EC:2.3.1.46]	3035.33	1946	2200	843.667	2419.33
K00652	8-amino-7-oxononanoate synthase [EC:2.3.1.47]	9956.67	8631.67	10986.3	4098.67	4778
K00653	histone acetyltransferase [EC:2.3.1.48]	0.666667	0	0	0	0
K00655	1-acyl-sn-glycerol-3-phosphate acyltransferase [EC:2.3.1.51]	16979	16068.7	18156	13042.7	11533.7
K00656	formate C-acetyltransferase [EC:2.3.1.54]	1720.67	3398.67	2144	413.333	2742
K00657	diamine N-acetyltransferase [EC:2.3.1.57]	1451	2225.33	2044	3265.33	2808
K00658	2-oxoglutarate dehydrogenase E2 component (dihydrolipoamide succinyltransferase) [EC:2.3.1.61]	9920.33	9082.67	10634	8049	7821
K00660	chalcone synthase [EC:2.3.1.74]	1314.67	2482.67	2575.67	3244	2670.33
K00661	maltose O-acetyltransferase [EC:2.3.1.79]	2981.67	4310.67	4604.33	3942	3712
K00662	aminoglycoside N3'-acetyltransferase [EC:2.3.1.81]	70.6667	36	64.6667	3.66667	43.3333
K00663	aminoglycoside N6'-acetyltransferase [EC:2.3.1.82]	270.667	549.667	296.333	643	311.333
K00666	fatty-acyl-CoA synthase [EC:6.2.1.-]	36639	28499.7	39089	10030.7	7770.67
K00672	formylmethanofuran--tetrahydromethanopterin N-formyltransferase [EC:2.3.1.101]	330.333	537	223.333	39	12.6667
K00673	arginine N-succinyltransferase [EC:2.3.1.109]	5060.33	4122.33	3779.67	1882.67	3791.33
K00674	2,3,4,5-tetrahydropyridine-2-carboxylate N-succinyltransferase [EC:2.3.1.117]	8959.33	8037.33	9004.67	6625	6095.67
K00675	N-hydroxyarylamine O-acetyltransferase [EC:2.3.1.118]	3953.67	5006	5129	2118.67	2309
K00676	ribosomal-protein-alanine N-acetyltransferase [EC:2.3.1.128]	1172	941.667	1599.33	1344.67	1732.67
K00677	UDP-N-acetylglucosamine acyltransferase [EC:2.3.1.129]	7113.33	8028.33	8207	4148	5774.33
K00680	None	23304.7	19674	27081.3	6464.33	8592
K00681	gamma-glutamyltranspeptidase [EC:2.3.2.2]	20297	19882	23184.3	10301.7	10894
K00683	glutaminyl-peptide cyclotransferase [EC:2.3.2.5]	146	501.667	180.667	463.667	156.667
K00684	leucyl/phenylalanyl-tRNA--protein transferase [EC:2.3.2.6]	8544	7101.67	8379.67	4145.33	5153.33
K00685	arginine-tRNA-protein transferase [EC:2.3.2.8]	7458.67	4995	6255	2570.67	2411.33
K00686	protein-glutamine gamma-glutamyltransferase [EC:2.3.2.13]	58	7	28.3333	0.333333	0
K00687	penicillin-binding protein 2B [EC:2.3.2.-]	4.33333	0.666667	6.33333	10.6667	0
K00688	starch phosphorylase [EC:2.4.1.1]	5427.67	7880	6408.33	4685.33	5863
K00689	dextransucrase [EC:2.4.1.5]	5.66667	0.666667	4.33333	0	0
K00690	sucrose phosphorylase [EC:2.4.1.7]	425	1108.67	699.333	130	975
K00691	maltose phosphorylase [EC:2.4.1.8]	18.6667	6.33333	23.3333	12	0.666667
K00692	levansucrase [EC:2.4.1.10]	2300	2363.33	1272	901.333	1285.67
K00693	glycogen(starch) synthase [EC:2.4.1.11]	26	6.33333	21.3333	8.33333	1.66667
K00694	cellulose synthase (UDP-forming) [EC:2.4.1.12]	5575.33	6538.67	6261	1636.33	2480.67
K00695	sucrose synthase [EC:2.4.1.13]	17.6667	8	14.6667	0	0.333333
K00696	sucrose-phosphate synthase [EC:2.4.1.14]	11	23.3333	26	0	1
K00697	alpha,alpha-trehalose-phosphate synthase (UDP-forming) [EC:2.4.1.15]	6509.67	5689	6608	4688.67	4365.33
K00698	chitin synthase [EC:2.4.1.16]	2.33333	7.33333	2.66667	0	0
K00700	1,4-alpha-glucan branching enzyme [EC:2.4.1.18]	5257.67	5267.33	5641	6005	4980.67
K00701	cyclomaltodextrin glucanotransferase [EC:2.4.1.19]	270	90.3333	145	656.667	213.333
K00702	cellobiose phosphorylase [EC:2.4.1.20]	21	4	13	0	3.33333
K00703	starch synthase [EC:2.4.1.21]	5467	5746.67	6251.67	4161.33	5700.67
K00705	4-alpha-glucanotransferase [EC:2.4.1.25]	2613.33	5281.67	3636.67	1684.33	2705.67
K00712	poly(glycerol-phosphate) alpha-glucosyltransferase [EC:2.4.1.52]	233.333	260	431	2252.67	657
K00720	ceramide glucosyltransferase [EC:2.4.1.80]	1593.67	4213.33	2940	112.667	696.333
K00721	dolichol-phosphate mannosyltransferase [EC:2.4.1.83]	5536.33	4667.33	5358	7447.67	4338
K00729	dolichyl-phosphate beta-glucosyltransferase [EC:2.4.1.117]	21.3333	57.3333	84.6667	2	2.66667
K00737	beta-1,4-mannosyl-glycoprotein beta-1,4-N-acetylglucosaminyltransferase [EC:2.4.1.144]	65.6667	120.667	71.3333	78	809.667
K00743	N-acetyllactosaminide 3-alpha-galactosyltransferase [EC:2.4.1.87]	148.333	54.3333	273.667	73.3333	205
K00745	raffinose-raffinose alpha-galactotransferase [EC:2.4.1.166]	0	0	0.333333	0	0
K00748	lipid-A-disaccharide synthase [EC:2.4.1.182]	6961.33	7085.67	7738.67	4097.33	5152
K00752	hyaluronan synthase [EC:2.4.1.212]	233.333	318	548	2426	950.667
K00754	None	5376	3478	5316.67	3987	4380.33
K00756	pyrimidine-nucleoside phosphorylase [EC:2.4.2.2]	325	633.667	256	21.3333	13.6667
K00757	uridine phosphorylase [EC:2.4.2.3]	1205.33	1943.67	2158	1577	2810.33
K00758	thymidine phosphorylase [EC:2.4.2.4]	2943	2337	2431.33	3330.33	2977
K00759	adenine phosphoribosyltransferase [EC:2.4.2.7]	7961.33	7804.67	8522.33	6347.67	5584.33
K00760	hypoxanthine phosphoribosyltransferase [EC:2.4.2.8]	7068.67	7201	8074.67	6004	5858
K00761	uracil phosphoribosyltransferase [EC:2.4.2.9]	8703.33	8154.33	10412	6523.67	6071
K00762	orotate phosphoribosyltransferase [EC:2.4.2.10]	9461	8095.33	9473.67	6167.67	6062.33
K00763	nicotinate phosphoribosyltransferase [EC:2.4.2.11]	7666	8175.33	8920.33	6681.67	5904
K00764	amidophosphoribosyltransferase [EC:2.4.2.14]	9568.33	8476.33	9750.33	6646.67	6142.33
K00765	ATP phosphoribosyltransferase [EC:2.4.2.17]	9396.67	8274.33	9501	6590	6097.67
K00766	anthranilate phosphoribosyltransferase [EC:2.4.2.18]	10257	9416.67	11517.7	6526.33	5819.33
K00767	nicotinate-nucleotide pyrophosphorylase (carboxylating) [EC:2.4.2.19]	10554	9913.33	11693.3	6762.33	6196.67
K00768	nicotinate-nucleotide--dimethylbenzimidazole phosphoribosyltransferase [EC:2.4.2.21]	7838.33	6560	7009.67	2322.67	2893.33
K00769	xanthine phosphoribosyltransferase [EC:2.4.2.22]	1178.67	1813.67	1203.67	288	1672
K00772	5'-methylthioadenosine phosphorylase [EC:2.4.2.28]	1273	2349.33	2083.33	1115.33	1645.67
K00773	queuine tRNA-ribosyltransferase [EC:2.4.2.29]	9146	7762.67	9053.33	4190.67	5187.67
K00776	NAD-diphthamide ADP-ribosyltransferase [EC:2.4.2.36]	17.3333	0.333333	4.66667	1	0
K00777	None	368.667	177.667	304	14	70
K00782	hypothetical protein	4675.67	5936	8119	2083.67	4192.67
K00783	hypothetical protein	8993.33	7625	8736.33	4158	5180
K00784	ribonuclease Z [EC:3.1.26.11]	2157	1614.33	2525.33	1676.33	2263
K00785	beta-galactosamide-alpha-2,3-sialyltransferase [EC:2.4.99.-]	41.6667	11	20.3333	0	0
K00786	None	3898.67	3423.33	6172.67	764.667	658
K00788	thiamine-phosphate pyrophosphorylase [EC:2.5.1.3]	12950.3	11006.3	13151.7	7954.67	9133.33
K00789	S-adenosylmethionine synthetase [EC:2.5.1.6]	9573	8442.67	9801	6622.67	6709
K00790	UDP-N-acetylglucosamine 1-carboxyvinyltransferase [EC:2.5.1.7]	10205	8872.33	10196.3	6937	6301.67
K00791	tRNA dimethylallyltransferase [EC:2.5.1.75]	9926.67	8681	10543.3	7368.67	7418
K00793	riboflavin synthase [EC:2.5.1.9];riboflavin synthase alpha chain [EC:2.5.1.9]	9377.33	8255	9471	6594.67	6108.33
K00794	6,7-dimethyl-8-ribityllumazine synthase [EC:2.5.1.78];riboflavin synthase beta chain [EC:2.5.1.-]	10403.7	9241.67	10540	7325	6936
K00795	geranyltranstransferase [EC:2.5.1.10];farnesyl diphosphate synthase [EC:2.5.1.1 2.5.1.10]	13928	9643	11993.3	3502.67	4826.33
K00796	dihydropteroate synthase [EC:2.5.1.15]	9521	8435.67	9527	6571.67	6159.33
K00797	spermidine synthase [EC:2.5.1.16]	8098.33	8198	12624.3	2812.33	2745
K00798	cob(I)alamin adenosyltransferase [EC:2.5.1.17]	10195.3	8640.67	10589.7	3537	4351
K00799	glutathione S-transferase [EC:2.5.1.18]	62864.3	52302	62517	19807.3	23153
K00800	3-phosphoshikimate 1-carboxyvinyltransferase [EC:2.5.1.19]	9443.67	8330.33	9583.67	6668.33	6154.33
K00801	farnesyl-diphosphate farnesyltransferase [EC:2.5.1.21]	1269.67	1413.67	2162	15.6667	10.3333
K00802	spermine synthase [EC:2.5.1.22]	3	0.666667	1.33333	0	0
K00803	alkyldihydroxyacetonephosphate synthase [EC:2.5.1.26]	2134	2133.33	3204.67	534.333	555.333
K00805	trans-hexaprenyltranstransferase [EC:2.5.1.30];heptaprenyl diphosphate synthase [EC:2.5.1.30]	774.667	685.333	998	2497.33	948.333
K00806	undecaprenyl pyrophosphate synthetase [EC:2.5.1.31];undecaprenyl diphosphate synthase [EC:2.5.1.31]	9335	8383.67	9488.67	6604.33	6128.33
K00808	homospermidine synthase [EC:2.5.1.44]	712.333	702.667	536.667	153.667	664
K00809	deoxyhypusine synthase [EC:2.5.1.46]	1493.67	2244.67	2700.67	1465.33	1764.33
K00810	None	8	5.33333	7.66667	1	2.33333
K00811	aspartate aminotransferase [EC:2.6.1.1]	639.333	809.333	1337.33	1441.67	1755
K00812	aspartate aminotransferase [EC:2.6.1.1]	9010	9519.33	9725.67	9098.33	6865.67
K00813	aspartate aminotransferase [EC:2.6.1.1]	442.667	1100	713.667	134	1010
K00817	histidinol-phosphate aminotransferase [EC:2.6.1.9]	15434.3	15441.7	16977.3	12202.3	10431
K00818	acetylornithine aminotransferase [EC:2.6.1.11]	3826.33	3691.67	3942.33	5615.33	3982.67
K00819	ornithine--oxo-acid transaminase [EC:2.6.1.13]	1306.33	2209.67	1491.33	3041	1117
K00820	glucosamine--fructose-6-phosphate aminotransferase (isomerizing) [EC:2.6.1.16]	11414.3	10714.3	11923.7	7570.67	7256.33
K00821	acetylornithine/N-succinyldiaminopimelate aminotransferase [EC:2.6.1.11 2.6.1.17]	15111	13789.7	13650.3	4640.67	7255.67
K00822	beta-alanine--pyruvate transaminase [EC:2.6.1.18]	4363.33	4204.33	5048.67	2436	2319.33
K00823	4-aminobutyrate aminotransferase [EC:2.6.1.19]	4575	4741	4959.67	1256.67	1914.67
K00824	D-alanine transaminase [EC:2.6.1.21]	4225.67	4145.33	5097	816.333	1805.33
K00826	branched-chain amino acid aminotransferase [EC:2.6.1.42]	11574.3	10994.3	13195	9024.33	10085.3
K00827	alanine--glyoxylate transaminase / (R)-3-amino-2-methylpropionate-pyruvate transaminase [EC:2.6.1.44 2.6.1.40];alanine-glyoxylate transaminase / (R)-3-amino-2-methylpropionate-pyruvate transaminase [EC:2.6.1.44 2.6.1.40]	1.33333	3.66667	5.66667	0	0
K00830	alanine-glyoxylate transaminase / serine-glyoxylate transaminase / serine-pyruvate transaminase [EC:2.6.1.44 2.6.1.45 2.6.1.51]	8454	9198	12113.7	1423.33	3046.67
K00831	phosphoserine aminotransferase [EC:2.6.1.52]	9206.67	8536.33	9518	6632.67	6684.67
K00832	aromatic-amino-acid transaminase [EC:2.6.1.57]	8495	6787.67	8250.67	3107.67	3564.33
K00833	adenosylmethionine-8-amino-7-oxononanoate aminotransferase [EC:2.6.1.62]	8254.67	6827.33	8289.67	3892	4357
K00835	valine--pyruvate aminotransferase [EC:2.6.1.66]	846.667	1173.67	819.333	240.667	1065.33
K00836	diaminobutyrate-2-oxoglutarate transaminase [EC:2.6.1.76]	4119	4262	2600.33	2069.67	2771
K00837	None	13129.7	13192.3	19651.3	4077	4842.33
K00839	aminotransferase [EC:2.6.1.-]	2044.67	1484.33	1367.67	2400.67	1494.33
K00840	succinylornithine aminotransferase [EC:2.6.1.81]	1296.33	1136.67	678	131	952
K00841	aminotransferase [EC:2.6.1.-]	110.333	13	63	12	0
K00842	aminotransferase [EC:2.6.1.-]	7.66667	1	6.66667	1.33333	2
K00843	None	465.333	245.667	298.667	7.33333	5.33333
K00844	hexokinase [EC:2.7.1.1]	4.33333	3.66667	9.33333	0	2.66667
K00845	glucokinase [EC:2.7.1.2]	10390.3	11743	12998.3	14029.7	10572.7
K00846	ketohexokinase [EC:2.7.1.3]	3	0.666667	1.33333	0	0
K00847	fructokinase [EC:2.7.1.4]	7988.33	8454.33	8203.33	6714	8018.33
K00848	rhamnulokinase [EC:2.7.1.5]	708	2030.33	1237.67	2447.33	1734
K00849	galactokinase [EC:2.7.1.6]	2010.33	3340.67	3328.67	4036.67	3912
K00850	6-phosphofructokinase [EC:2.7.1.11]	5870	6043	7154.67	6815	7059.33
K00851	gluconokinase [EC:2.7.1.12]	5812.33	7511	7870.67	5353.33	5546.67
K00852	ribokinase [EC:2.7.1.15]	6841	7425.67	5788.33	5650.33	6045.67
K00853	L-ribulokinase [EC:2.7.1.16]	1122	2498	2060.67	1459	2510.33
K00854	xylulokinase [EC:2.7.1.17]	7518.67	7636.67	7560	8910.67	6911
K00855	phosphoribulokinase [EC:2.7.1.19]	2342.33	3105.67	3406.33	209.333	1732.33
K00856	adenosine kinase [EC:2.7.1.20]	2424.33	2236.67	3519	1318	670
K00857	thymidine kinase [EC:2.7.1.21]	3960.33	3493.67	4155.67	4854	4729.33
K00858	NAD+ kinase [EC:2.7.1.23]	9512.33	8290.67	9481.33	6568.33	6090.67
K00859	dephospho-CoA kinase [EC:2.7.1.24]	9447.67	8292.67	9546	6602.67	6098
K00860	adenylylsulfate kinase [EC:2.7.1.25]	1956.33	3856.33	2664.33	1651	3183.67
K00861	riboflavin kinase [EC:2.7.1.26]	2.33333	1.33333	3	0	0
K00862	erythritol kinase [EC:2.7.1.27]	528	318	363	123.667	136.667
K00863	dihydroxyacetone kinase [EC:2.7.1.29]	1657.33	2130.33	1954.67	3187	1639.33
K00864	glycerol kinase [EC:2.7.1.30]	11581.3	10327	12720	7473.33	7372.33
K00865	glycerate kinase [EC:2.7.1.31]	3321.33	5104	4035.33	6607.33	4956.33
K00867	type I pantothenate kinase [EC:2.7.1.33]	1613.33	2297.67	1987	3088	2652.67
K00868	pyridoxine kinase [EC:2.7.1.35]	4860.67	5309.33	5546.67	4140	3983.33
K00869	mevalonate kinase [EC:2.7.1.36]	121	338.333	342.333	621.333	346.667
K00870	protein kinase [EC:2.7.1.37]	219.333	168	306.333	2.66667	1.66667
K00872	homoserine kinase [EC:2.7.1.39]	2098	3324.33	3178.67	4697.33	3895.67
K00873	pyruvate kinase [EC:2.7.1.40]	11742	12664.3	15419.7	7065.67	8166.67
K00874	2-dehydro-3-deoxygluconokinase [EC:2.7.1.45]	8035	8089	9237.33	10184.7	7616
K00875	D-ribulokinase [EC:2.7.1.47]	510	235.333	343.333	6.66667	6.66667
K00876	uridine kinase [EC:2.7.1.48]	2035.67	3182.33	3080	3879.67	3468.33
K00878	hydroxyethylthiazole kinase [EC:2.7.1.50]	2377.67	1718.33	1562.67	2623.33	2405
K00879	L-fuculokinase [EC:2.7.1.51]	208.333	131.667	91	62.3333	154
K00880	L-xylulokinase [EC:2.7.1.53]	1357	537.667	947.667	157.333	248
K00881	allose kinase [EC:2.7.1.55]	286.333	908.333	431.667	45	663
K00882	1-phosphofructokinase [EC:2.7.1.56]	4339.67	3328	2750.67	3831.33	3054.67
K00883	2-dehydro-3-deoxygalactonokinase [EC:2.7.1.58]	3185.67	3805.67	3424.67	2333.33	2894.67
K00884	N-acetylglucosamine kinase [EC:2.7.1.59]	2233.67	1946.33	2166.67	601	1880.33
K00885	N-acylmannosamine kinase [EC:2.7.1.60]	191.667	16.3333	37.6667	20	19
K00886	polyphosphate glucokinase [EC:2.7.1.63]	900	1308.67	1628.67	2986.67	2322
K00887	undecaprenol kinase [EC:2.7.1.66]	1.33333	0	1.33333	0	0
K00891	shikimate kinase [EC:2.7.1.71]	12320.7	12275	14526.7	7139.33	7096.33
K00892	inosine kinase [EC:2.7.1.73]	431.667	1093.67	604.333	132.667	1002
K00895	pyrophosphate--fructose-6-phosphate 1-phosphotransferase [EC:2.7.1.90]	129.333	391	198.333	29.6667	22
K00897	aminoglycoside 3'-phosphotransferase [EC:2.7.1.95]	1130.67	860	1432.33	2385.33	706.333
K00899	5-methylthioribose kinase [EC:2.7.1.100]	970.667	1502	1374.67	2390	1633
K00901	diacylglycerol kinase [EC:2.7.1.107]	6864.67	6123.33	7497.33	4075.33	4543
K00903	protein-tyrosine kinase [EC:2.7.10.-]	5694.67	6751.33	6863.67	1744	2768.33
K00904	deoxyguanosine kinase [EC:2.7.1.113]	1502.33	1575.33	2425.33	52	11.6667
K00906	isocitrate dehydrogenase kinase/phosphatase [EC:2.7.11.5 3.1.3.-]	5978.67	7443.67	8633	3476.67	4407.33
K00908	Ca2+/calmodulin-dependent protein kinase [EC:2.7.11.17]	189.667	79.6667	300.667	74.3333	205.667
K00912	tetraacyldisaccharide 4'-kinase [EC:2.7.1.130]	6914.67	6979.67	7678.67	4058.67	5142
K00917	tagatose 6-phosphate kinase [EC:2.7.1.144]	1208.33	1757.67	1136	526	1105.33
K00918	ADP-specific phosphofructokinase [EC:2.7.1.146];ADP-dependent phosphofructokinase/glucokinase [EC:2.7.1.146 2.7.1.147]	12	5.33333	14	3.33333	1.33333
K00919	4-diphosphocytidyl-2-C-methyl-D-erythritol kinase [EC:2.7.1.148]	9287.67	7924.67	9193.67	5985.67	5640.33
K00924	None	4964	4398	5462.67	1613.33	1683
K00925	acetate kinase [EC:2.7.2.1]	7146	5983.67	6890.33	4500.67	4721.33
K00926	carbamate kinase [EC:2.7.2.2]	2372.33	2978	2027.33	1160	2150.33
K00927	phosphoglycerate kinase [EC:2.7.2.3]	10749.3	9640.67	11726.3	6605	6103.33
K00928	aspartate kinase [EC:2.7.2.4]	10126	9283.67	10961.7	7235.33	7393.67
K00929	butyrate kinase [EC:2.7.2.7]	148.333	44.3333	89	11.6667	12.3333
K00930	acetylglutamate kinase [EC:2.7.2.8];acetylglutamate/acetylaminoadipate kinase [EC:2.7.2.8 2.7.2.-]	18455.3	15584.7	18693	12264	11450.7
K00931	glutamate 5-kinase [EC:2.7.2.11]	9319	7443.67	9327.67	6158	6048.33
K00932	propionate kinase [EC:2.7.2.15]	319.333	969.667	484.667	140.333	825.333
K00934	arginine kinase [EC:2.7.3.3]	1.66667	6.66667	5.33333	2.33333	0
K00935	None	44	65.3333	99.6667	50.3333	120.333
K00936	None	40194.7	43975.7	54261.7	19400	26734.7
K00937	polyphosphate kinase [EC:2.7.4.1]	9902	8904.33	10509.3	7315.33	8003.33
K00938	phosphomevalonate kinase [EC:2.7.4.2]	83	56	101.333	19.6667	111.667
K00939	adenylate kinase [EC:2.7.4.3]	9670.33	8773	9881.33	6938.33	6126.33
K00940	nucleoside-diphosphate kinase [EC:2.7.4.6]	9328.33	8243	9497	6602.33	6084
K00941	phosphomethylpyrimidine kinase [EC:2.7.4.7];hydroxymethylpyrimidine/phosphomethylpyrimidine kinase [EC:2.7.1.49 2.7.4.7]	19147	15809	19903.3	12585	12054.7
K00942	guanylate kinase [EC:2.7.4.8]	9477.33	8309.67	9578.33	6613.33	6099
K00943	dTMP kinase [EC:2.7.4.9]	8947	7794.33	8344.67	5169.33	4348.33
K00945	cytidylate kinase [EC:2.7.4.14]	9256.67	8043.33	9126.33	6136	5933.67
K00946	thiamine-monophosphate kinase [EC:2.7.4.16]	8704.33	7939	8951.33	6422.67	6050
K00947	None	3388.33	4507.33	5284.33	927.333	1616
K00948	ribose-phosphate pyrophosphokinase [EC:2.7.6.1]	11845	9027	10920.3	7130	6701.67
K00949	thiamine pyrophosphokinase [EC:2.7.6.2]	1699	1303.33	2069.67	1594	1798.33
K00950	2-amino-4-hydroxy-6-hydroxymethyldihydropteridine pyrophosphokinase [EC:2.7.6.3];2-amino-4-hydroxy-6-hydroxymethyldihydropteridine diphosphokinase [EC:2.7.6.3]	10695.7	8388.67	9918.67	7330	6559
K00951	GTP pyrophosphokinase [EC:2.7.6.5]	10652.7	9919.33	12045.3	7098.67	6203.67
K00952	nicotinamide-nucleotide adenylyltransferase [EC:2.7.7.1]	3	3	11.3333	0	1
K00954	pantetheine-phosphate adenylyltransferase [EC:2.7.7.3]	9470.33	8307	9578	6603.67	6099.33
K00955	bifunctional enzyme CysN/CysC [EC:2.7.7.4 2.7.1.25]	8359.67	6187.67	7093.67	3083.67	4540
K00956	sulfate adenylyltransferase subunit 1 [EC:2.7.7.4]	4700.33	4869.33	5897.67	2365.67	3317.33
K00957	sulfate adenylyltransferase subunit 2 [EC:2.7.7.4]	8700.33	8017.67	8579	4205.67	5197.33
K00958	sulfate adenylyltransferase [EC:2.7.7.4]	429	417	497.667	34.6667	5.33333
K00960	DNA-directed RNA polymerase [EC:2.7.7.6]	1	3.33333	2	0	0
K00962	polyribonucleotide nucleotidyltransferase [EC:2.7.7.8]	9455.33	8297	9551.67	6602.67	6098.33
K00963	UTP--glucose-1-phosphate uridylyltransferase [EC:2.7.7.9]	9275.33	8640.67	8848.67	5439.67	5631
K00965	UDPglucose--hexose-1-phosphate uridylyltransferase [EC:2.7.7.12]	1341.33	2937.67	2328.67	3140	2288
K00966	mannose-1-phosphate guanylyltransferase [EC:2.7.7.13]	3459	3043.67	2784.67	1777	1581.67
K00968	choline-phosphate cytidylyltransferase [EC:2.7.7.15]	22	5.33333	9	0.333333	1
K00969	nicotinate-nucleotide adenylyltransferase [EC:2.7.7.18]	8509.67	8022.67	9272.67	6299.67	5996
K00970	poly(A) polymerase [EC:2.7.7.19]	8559	6651.67	8222.67	5438.33	4694.67
K00971	mannose-1-phosphate guanylyltransferase [EC:2.7.7.22]	7409	7455.67	8330.67	5398.33	5612.67
K00972	UDP-N-acetylglucosamine pyrophosphorylase [EC:2.7.7.23]	25.6667	131.667	117.667	4	2
K00973	glucose-1-phosphate thymidylyltransferase [EC:2.7.7.24]	8753.33	8996	9849	7391	6751
K00974	tRNA nucleotidyltransferase (CCA-adding enzyme) [EC:2.7.7.25 2.7.7.21 3.1.3.- 3.1.4.-];tRNA nucleotidyltransferase (CCA-adding enzyme) [EC:2.7.7.72 3.1.3.- 3.1.4.-]	16312	16208	17643	8178.67	8626
K00975	glucose-1-phosphate adenylyltransferase [EC:2.7.7.27]	4296.67	4288.67	4765.67	4091	3866.33
K00978	glucose-1-phosphate cytidylyltransferase [EC:2.7.7.33]	1104	1564	1305	587.667	1397.67
K00979	3-deoxy-manno-octulosonate cytidylyltransferase (CMP-KDO synthetase) [EC:2.7.7.38]	9568.67	8437	10020.3	4168.33	5174
K00980	glycerol-3-phosphate cytidylyltransferase [EC:2.7.7.39]	462.333	432.333	442.333	959.333	187.667
K00981	phosphatidate cytidylyltransferase [EC:2.7.7.41]	10598.3	8940.67	10423.3	7312.33	6548.67
K00982	glutamate-ammonia-ligase adenylyltransferase [EC:2.7.7.42]	8216.67	6652	7520.67	5124.33	4318
K00983	N-acylneuraminate cytidylyltransferase [EC:2.7.7.43]	742.667	963.333	1193	1031	1249.67
K00984	streptomycin 3"-adenylyltransferase [EC:2.7.7.47]	431.667	85	120.333	333	103.667
K00985	RNA-directed RNA polymerase [EC:2.7.7.48]	5.33333	1.66667	1.33333	4	0.333333
K00986	RNA-directed DNA polymerase [EC:2.7.7.49]	8074.67	5419.33	7695.33	1464	1441.33
K00988	ATP adenylyltransferase [EC:2.7.7.53]	62	79	100	6	3.66667
K00989	ribonuclease PH [EC:2.7.7.56]	8408.67	7185.67	7721.33	4881.67	4232.67
K00990	[protein-PII] uridylyltransferase [EC:2.7.7.59]	7928.33	6936	7067.33	2714	3425.33
K00991	2-C-methyl-D-erythritol 4-phosphate cytidylyltransferase [EC:2.7.7.60]	6255.33	6362	7034.67	3351.67	4171
K00992	None	1520.33	1491.33	2359	32	36.6667
K00995	CDP-diacylglycerol--glycerol-3-phosphate 3-phosphatidyltransferase [EC:2.7.8.5]	10754	10314	9973	5963	5110.67
K00996	undecaprenyl-phosphate galactose phosphotransferase [EC:2.7.8.6]	246	964.333	528.333	67	846.667
K00997	holo-[acyl-carrier protein] synthase [EC:2.7.8.7]	6152.67	5655	6797.67	3470.33	3049
K00998	phosphatidylserine synthase [EC:2.7.8.8]	10340.3	9217	11389.7	5322.67	6211
K00999	CDP-diacylglycerol--inositol 3-phosphatidyltransferase [EC:2.7.8.11]	5.33333	6	2.33333	0.666667	0
K01000	phospho-N-acetylmuramoyl-pentapeptide-transferase [EC:2.7.8.13]	9470.33	8264	9564.33	6603.33	6100
K01002	phosphoglycerol transferase [EC:2.7.8.20]	539.667	215.667	244	724	431
K01003	carboxyvinyl-carboxyphosphonate phosphorylmutase [EC:2.7.8.23]	2583.67	3349.67	3543.33	1418	1346.33
K01004	phosphatidylcholine synthase [EC:2.7.8.24]	1610.67	1819.67	1227.33	1066.67	1631.33
K01005	None	938.333	535.667	439.667	451	195.333
K01006	pyruvate,orthophosphate dikinase [EC:2.7.9.1]	4916.33	2259	2665.33	311.667	747.333
K01007	pyruvate, water dikinase [EC:2.7.9.2]	6223.67	6006.33	7383.33	3289.33	4387
K01008	selenide, water dikinase [EC:2.7.9.3]	3416.67	2719	4431	1140.33	1340
K01011	thiosulfate/3-mercaptopyruvate sulfurtransferase [EC:2.8.1.1 2.8.1.2];3-mercaptopyruvate sulfurtransferase [EC:2.8.1.2]	19889	18686.3	20147	17814.3	15055.3
K01012	biotin synthetase [EC:2.8.1.6]	8833.67	7449.33	8970.33	4045.67	4591.33
K01013	None	1284	1339	2162.33	1.66667	5
K01014	aryl sulfotransferase [EC:2.8.2.1]	5	7	33.6667	0.333333	0
K01015	alcohol sulfotransferase [EC:2.8.2.2]	3.33333	12	3.66667	0.333333	1
K01023	arylsulfate sulfotransferase [EC:2.8.2.22]	166.667	12.3333	21.3333	0	1
K01025	None	2.33333	7.66667	5.66667	0	0
K01026	propionate CoA-transferase [EC:2.8.3.1]	1461.33	1458.67	2561.33	107.333	244.667
K01027	3-oxoacid CoA-transferase [EC:2.8.3.5]	37	45.3333	63.3333	7.66667	112.333
K01028	3-oxoacid CoA-transferase subunit A [EC:2.8.3.5]	7739	6464.67	7748.33	6146.33	4753.67
K01029	3-oxoacid CoA-transferase subunit B [EC:2.8.3.5]	7749	6531.67	7781.33	6167.33	4755.67
K01031	3-oxoadipate CoA-transferase, alpha subunit [EC:2.8.3.6]	5248.67	3882.67	6039.33	3127	1002.33
K01032	3-oxoadipate CoA-transferase, beta subunit [EC:2.8.3.6]	5410.67	4020.33	6287	3127	1007.33
K01034	acetate CoA-transferase alpha subunit [EC:2.8.3.8]	232	169	154	3.33333	34.6667
K01035	acetate CoA-transferase beta subunit [EC:2.8.3.8]	162.667	24.6667	104	1	16
K01036	butyrate-acetoacetate CoA-transferase [EC:2.8.3.9]	4.66667	0.666667	0.333333	0	0
K01039	glutaconate CoA-transferase, subunit A [EC:2.8.3.12]	2538	1673.67	1178	1057.67	1730.33
K01040	glutaconate CoA-transferase, subunit B [EC:2.8.3.12]	2538.67	1674.33	1148.67	1057.67	1730.33
K01041	None	3270	3238.33	5082.67	305.333	221.667
K01042	L-seryl-tRNA(Ser) seleniumtransferase [EC:2.9.1.1]	2173.67	3163.33	2311.33	1081.67	2342.33
K01043	None	2353	3166.67	2652.67	1855.33	2513.33
K01044	carboxylesterase [EC:3.1.1.1]	3731.33	3424	3672.33	1513.67	1141.33
K01045	arylesterase / paraoxonase [EC:3.1.1.2 3.1.8.1];arylesterase [EC:3.1.1.2]	2	0.666667	5.66667	0	0
K01046	triacylglycerol lipase [EC:3.1.1.3]	9326	6878.67	6680.33	3515.67	4300.67
K01048	lysophospholipase [EC:3.1.1.5]	5043.33	4087.67	4985.33	479.333	1724
K01051	pectinesterase [EC:3.1.1.11]	1612.33	2856.33	2972	2021	3985.67
K01053	gluconolactonase [EC:3.1.1.17]	5403.67	6760	8208	6083.67	3557.67
K01054	acylglycerol lipase [EC:3.1.1.23]	40.3333	88	45.6667	8.33333	4.33333
K01055	3-oxoadipate enol-lactonase [EC:3.1.1.24]	8747.33	8287.33	10671.3	4151.67	4506.67
K01056	peptidyl-tRNA hydrolase, PTH1 family [EC:3.1.1.29]	9478.67	8302	9573.33	6603	6098.67
K01057	6-phosphogluconolactonase [EC:3.1.1.31]	6436.33	6147	6995.33	5708	3968.33
K01058	phospholipase A1 [EC:3.1.1.32]	3864.33	3237.67	4405.33	1944.67	2022
K01060	cephalosporin-C deacetylase [EC:3.1.1.41]	646	685.333	1058.33	4627.67	1604
K01061	carboxymethylenebutenolidase [EC:3.1.1.45]	14131	14501.7	15738.3	4498.67	5221.33
K01062	1-alkyl-2-acetylglycerophosphocholine esterase [EC:3.1.1.47]	70.6667	1.66667	1	10.6667	2
K01066	esterase / lipase [EC:3.1.1.-]	12491.7	11991	15878.7	5573	5525.67
K01067	acetyl-CoA hydrolase [EC:3.1.2.1]	6669.67	4671.67	4898.33	3412.33	1642
K01068	palmitoyl-CoA hydrolase [EC:3.1.2.2]	6.33333	2	5.33333	31	7.33333
K01069	hydroxyacylglutathione hydrolase [EC:3.1.2.6]	14016	11936	15921.7	3775	4572.67
K01070	S-formylglutathione hydrolase [EC:3.1.2.12]	7759.67	5757	6609.33	2657	3386.67
K01071	oleoyl-[acyl-carrier-protein] hydrolase [EC:3.1.2.14]	246.333	669	376.667	161	269.333
K01073	acyl-CoA hydrolase [EC:3.1.2.20]	234.333	150	181.667	4.66667	4.66667
K01075	4-hydroxybenzoyl-CoA thioesterase [EC:3.1.2.23]	2587.67	3208.67	3701.67	1474	1906
K01076	None	7960	5540.67	7428	2019.67	3021.33
K01077	alkaline phosphatase [EC:3.1.3.1]	5931.33	3830	5691	2646	3628.67
K01078	acid phosphatase [EC:3.1.3.2]	2696	3672.67	3634.67	1445.67	901
K01079	phosphoserine phosphatase [EC:3.1.3.3]	9177	8091.67	9876.33	4698	4433.33
K01081	5'-nucleotidase [EC:3.1.3.5]	6126	4175.67	5505.67	6796	5457
K01082	3'(2'), 5'-bisphosphate nucleotidase [EC:3.1.3.7]	5.66667	48	13	1.66667	0.333333
K01083	3-phytase [EC:3.1.3.8]	2129.67	2043.67	2251.33	2458.33	1925.67
K01085	glucose-1-phosphatase [EC:3.1.3.10]	420.667	1090.67	596	130.667	981.333
K01087	trehalose-phosphatase [EC:3.1.3.12]	5554	4495.67	5091.67	3815	2818.67
K01089	imidazoleglycerol-phosphate dehydratase / histidinol-phosphatase [EC:4.2.1.19 3.1.3.15]	3053.67	4129.33	4356	4483.67	5956.33
K01090	protein phosphatase [EC:3.1.3.16]	5065.33	5097.67	6335.33	6247.67	2570.67
K01091	phosphoglycolate phosphatase [EC:3.1.3.18]	24689.7	18995.3	23143.3	11499.7	11138.3
K01092	myo-inositol-1(or 4)-monophosphatase [EC:3.1.3.25]	12373	11913.3	13066	8739	8843.67
K01093	4-phytase / acid phosphatase [EC:3.1.3.26 3.1.3.2]	2708	2478.33	2531.67	610.333	813.333
K01095	phosphatidylglycerophosphatase A [EC:3.1.3.27]	4094	3939.33	4559.67	1026	1762
K01096	phosphatidylglycerophosphatase B [EC:3.1.3.27]	1992.33	1310.67	1021	239.333	1065.67
K01101	4-nitrophenyl phosphatase [EC:3.1.3.41]	193	140	147	32.6667	609.333
K01103	6-phosphofructo-2-kinase / fructose-2,6-bisphosphatase [EC:2.7.1.105 3.1.3.46];fructose-2,6-bisphosphatase [EC:3.1.3.46]	2569.33	2677.67	4365	4.66667	11
K01104	protein-tyrosine phosphatase [EC:3.1.3.48]	17177.7	13646.3	17374.3	12618.3	8489
K01112	None	2381	4249	2756	1153.67	1976.33
K01113	phosphodiesterase/alkaline phosphatase D [EC:3.1.4.1];alkaline phosphatase D [EC:3.1.3.1]	7731.33	6673.33	7582.33	4027.33	3672.67
K01114	phospholipase C [EC:3.1.4.3]	6913	8725	9448.67	4058	4789
K01115	phospholipase D [EC:3.1.4.4]	1565.33	1374.67	2226.67	113.667	61
K01117	sphingomyelin phosphodiesterase [EC:3.1.4.12]	2	0	0.333333	0	11.3333
K01118	FMN-dependent NADH-azoreductase [EC:1.7.-.-]	9014.33	9354.67	10149.7	4750.67	6312.67
K01119	2',3'-cyclic-nucleotide 2'-phosphodiesterase [EC:3.1.4.16]	2048.67	2846	3397.67	936.333	1921
K01120	3',5'-cyclic-nucleotide phosphodiesterase [EC:3.1.4.17]	496	1406.67	1086	751.333	1176.33
K01121	2',3'-cyclic-nucleotide 3'-phosphodiesterase [EC:3.1.4.37]	2.33333	0.333333	2.66667	0	0
K01126	glycerophosphoryl diester phosphodiesterase [EC:3.1.4.46]	16041.7	15401	21618	13362.7	15027.7
K01127	glycosylphosphatidylinositol phospholipase D [EC:3.1.4.50]	3	0.666667	1.33333	0	0
K01128	None	478	243.667	337.333	6.66667	6
K01129	dGTPase [EC:3.1.5.1]	9498.33	9292.67	10023.3	8240.33	7125.67
K01130	arylsulfatase [EC:3.1.6.1]	10027	7759.67	10398.3	3870	6224.67
K01132	N-acetylgalactosamine-6-sulfatase [EC:3.1.6.4]	0	0	0.666667	0	0
K01133	choline-sulfatase [EC:3.1.6.6]	1652.33	2032	1225.67	1099.33	1016.33
K01134	arylsulfatase A [EC:3.1.6.8]	85.3333	182	128.333	20.3333	12.6667
K01135	arylsulfatase B [EC:3.1.6.12]	1.33333	6	4.66667	0	0
K01136	iduronate 2-sulfatase [EC:3.1.6.13]	186.333	412.333	589	615.667	408.667
K01137	N-acetylglucosamine-6-sulfatase [EC:3.1.6.14]	15	42	37.6667	12	1.66667
K01138	uncharacterized sulfatase [EC:3.1.6.-]	1957.67	2002.33	3012	781.667	517
K01139	guanosine-3',5'-bis(diphosphate) 3'-pyrophosphohydrolase [EC:3.1.7.2]	4107	3214.33	2977.33	1896.67	2488.33
K01141	exodeoxyribonuclease I [EC:3.1.11.1]	2340.33	2986	2551	2264	2628.67
K01142	exodeoxyribonuclease III [EC:3.1.11.2]	17465	14559.3	18963.7	12368.7	10762
K01143	exodeoxyribonuclease (lambda-induced) [EC:3.1.11.3]	47.3333	169.333	113.333	286	101.333
K01144	exodeoxyribonuclease V [EC:3.1.11.5]	3790	4129	6268	1637.33	2446.67
K01145	exodeoxyribonuclease VII [EC:3.1.11.6]	731.667	32	68	1.66667	0.333333
K01146	protein Xni	431.333	1095.33	681.333	133	1010
K01147	exoribonuclease II [EC:3.1.13.1]	2791.67	3656.33	4243.67	802	1455.67
K01150	deoxyribonuclease I [EC:3.1.21.1]	1418.33	2460.67	1577.67	1074.67	2024.67
K01151	deoxyribonuclease IV [EC:3.1.21.2]	1050.33	2095.33	1435.33	171.333	1059.33
K01152	type I restriction enzyme [EC:3.1.21.3]	128	45.3333	69.3333	0	1
K01153	type I restriction enzyme, R subunit [EC:3.1.21.3]	7260.67	3170.67	5483.67	5046	4118.33
K01154	type I restriction enzyme, S subunit [EC:3.1.21.3]	7326	2830.33	4850.67	4437.67	4328.33
K01155	type II restriction enzyme [EC:3.1.21.4]	530.333	361.667	353	548.333	214
K01156	type III restriction enzyme [EC:3.1.21.5]	147.333	396.667	357	210.667	317.333
K01157	None	470	183.333	298	111.333	12.6667
K01159	crossover junction endodeoxyribonuclease RuvC [EC:3.1.22.4]	9262	8282.33	9414.67	6555.67	6083.67
K01160	crossover junction endodeoxyribonuclease RusA [EC:3.1.22.4]	328.333	997	500.667	49	700
K01161	deoxyribonuclease (pyrimidine dimer) [EC:3.1.25.1]	24.6667	3.66667	16.3333	0	0
K01163	hypothetical protein	74.6667	30	102.333	0	12.3333
K01166	ribonuclease T2 [EC:3.1.27.1]	22.3333	76.3333	25.6667	3.33333	0.666667
K01167	ribonuclease T1 [EC:3.1.27.3]	1614.33	1714.33	2701.67	470.333	211.333
K01169	ribonuclease I (enterobacter ribonuclease) [EC:3.1.27.6]	258.667	210.667	138.667	85	234
K01170	tRNA-intron endonuclease, archaea type [EC:3.1.27.9];tRNA-intron endonuclease [EC:3.1.27.9]	3	2	12.6667	0	0.333333
K01172	None	0.666667	4.33333	2.33333	0	0
K01173	endonuclease [EC:3.1.30.-];endonuclease G, mitochondrial	3461	2721.67	3456.33	950.667	762
K01174	micrococcal nuclease [EC:3.1.31.1]	127.333	101.667	266.667	16.3333	5.33333
K01175	None	1712.33	2323.67	2269	1118.33	1955.33
K01176	alpha-amylase [EC:3.2.1.1]	1558.33	3755.67	2644.33	2272.33	3171
K01178	glucoamylase [EC:3.2.1.3]	567.333	1213.67	450	90.3333	33.6667
K01179	endoglucanase [EC:3.2.1.4]	5570.67	6825	5614.33	4830	4231
K01180	endo-1,3(4)-beta-glucanase [EC:3.2.1.6]	28	0.333333	8.66667	0	0
K01181	endo-1,4-beta-xylanase [EC:3.2.1.8]	1796	2911	2587	1869.67	1556.33
K01182	oligo-1,6-glucosidase [EC:3.2.1.10]	665.333	1816.67	1343.33	227.667	910.667
K01183	chitinase [EC:3.2.1.14]	1487	4281	2685.67	3407.67	3487.33
K01184	polygalacturonase [EC:3.2.1.15]	239.667	935.333	299.667	534.667	373
K01185	lysozyme [EC:3.2.1.17]	3738	5792.33	4446.67	1311.67	3600.67
K01186	sialidase-1 [EC:3.2.1.18]	1386	1588.33	2989.33	2312.33	3559.33
K01187	alpha-glucosidase [EC:3.2.1.20]	9422	8778	9692.33	9056.67	11048
K01188	beta-glucosidase [EC:3.2.1.21]	5488.67	2955.33	3985	2095	2618
K01190	beta-galactosidase [EC:3.2.1.23]	6204.67	7026.67	8430	3713.33	8305.67
K01191	alpha-mannosidase [EC:3.2.1.24]	804	1761.67	1015	2747.67	1332.67
K01192	beta-mannosidase [EC:3.2.1.25]	2821.33	3917.33	4501.67	5403.67	2577
K01193	beta-fructofuranosidase [EC:3.2.1.26]	1308.33	2228.33	1574.67	2611.33	2119
K01194	alpha,alpha-trehalase [EC:3.2.1.28]	1189.67	2461.67	1431.67	1784.33	1882
K01195	beta-glucuronidase [EC:3.2.1.31]	692	930.333	819.667	428.667	1899
K01197	hyaluronoglucosaminidase [EC:3.2.1.35]	285.667	369.667	683.667	13.6667	19
K01198	xylan 1,4-beta-xylosidase [EC:3.2.1.37]	3032.67	4964.33	4640.33	4584	4121
K01199	glucan endo-1,3-beta-D-glucosidase [EC:3.2.1.39]	211.333	220.667	382.667	173.333	302.667
K01200	pullulanase [EC:3.2.1.41]	294.333	383.667	271.333	3.66667	18
K01201	glucosylceramidase [EC:3.2.1.45]	996.667	1563.67	1577	1350.33	1843
K01205	alpha-N-acetylglucosaminidase [EC:3.2.1.50]	1059	1629.33	2567.33	1186.67	2171.67
K01206	alpha-L-fucosidase [EC:3.2.1.51]	6199	8575.67	12086.7	10102	10646.3
K01207	beta-N-acetylhexosaminidase [EC:3.2.1.52]	10031.3	7028	8173.33	5089.67	4201
K01208	cyclomaltodextrinase [EC:3.2.1.54]	20.3333	10.3333	7.33333	1	0.333333
K01209	alpha-N-arabinofuranosidase [EC:3.2.1.55]	4397.67	4639.33	4745.67	5617	4474.33
K01210	glucan 1,3-beta-glucosidase [EC:3.2.1.58]	994	1473.67	894.667	900.667	1085.33
K01212	levanase [EC:3.2.1.65]	333	719.667	610.333	569	600.333
K01213	galacturan 1,4-alpha-galacturonidase [EC:3.2.1.67]	3.66667	278.667	16.6667	1.33333	1
K01214	isoamylase [EC:3.2.1.68]	11.6667	2.33333	4.66667	0	0
K01215	glucan 1,6-alpha-glucosidase [EC:3.2.1.70]	4.33333	0.666667	5	10.6667	0
K01216	licheninase [EC:3.2.1.73]	3.33333	18.3333	12.6667	1.33333	0
K01217	L-iduronidase [EC:3.2.1.76]	0	0.333333	0	0.333333	0
K01218	mannan endo-1,4-beta-mannosidase [EC:3.2.1.78]	98	88.6667	150.667	191.333	298.333
K01219	agarase [EC:3.2.1.81]	727.333	1123.67	608.333	675	463.333
K01220	6-phospho-beta-galactosidase [EC:3.2.1.85]	23.6667	15	29.6667	0.333333	0.666667
K01222	6-phospho-beta-glucosidase [EC:3.2.1.86]	743.333	1311.33	1020.33	238.333	1231
K01223	6-phospho-beta-glucosidase [EC:3.2.1.86]	1541	3695.67	2735.33	2751	3802
K01224	arabinogalactan endo-1,4-beta-galactosidase [EC:3.2.1.89]	716.333	1356	1135.67	2338	1454.67
K01225	cellulose 1,4-beta-cellobiosidase [EC:3.2.1.91]	34.3333	88.3333	39.3333	2	4.33333
K01226	trehalose-6-phosphate hydrolase [EC:3.2.1.93]	1338.67	3361.33	1766.67	1036	2314.67
K01227	mannosyl-glycoprotein endo-beta-N-acetylglucosaminidase [EC:3.2.1.96]	9.33333	1.66667	13.6667	21.6667	0
K01232	maltose-6'-phosphate glucosidase [EC:3.2.1.122]	234.333	279.667	331.667	149.333	498.333
K01233	chitosanase [EC:3.2.1.132]	7	12.6667	7.33333	1	2.66667
K01234	neopullulanase [EC:3.2.1.135]	29.6667	10.6667	58	11.6667	0.333333
K01235	alpha-glucuronidase [EC:3.2.1.139]	703	1072.67	1152.67	683.667	158.667
K01236	maltooligosyltrehalose trehalohydrolase [EC:3.2.1.141]	2258.33	3478.67	3184.67	3920.67	3062.33
K01238	None	3762	3065	3701	2368	2651
K01239	purine nucleosidase [EC:3.2.2.1]	3294	4778.67	3926	6456	4728.33
K01241	AMP nucleosidase [EC:3.2.2.4]	6781.33	6007.33	7334.67	2760	4819
K01243	S-adenosylhomocysteine/5'-methylthioadenosine nucleosidase [EC:3.2.2.9]	7891.67	5780	7322	4914	3805.33
K01244	5'-methylthioadenosine nucleosidase [EC:3.2.2.16]	0.333333	0	0	0	0
K01246	DNA-3-methyladenine glycosylase I [EC:3.2.2.20]	7411.33	8710	8666.33	7346.33	6807.33
K01247	DNA-3-methyladenine glycosylase II [EC:3.2.2.21]	8904.67	8748.67	10589	3884.33	5002.67
K01249	DNA glycosylase [EC:3.2.2.-]	250.333	160.333	375.667	81	222.333
K01250	pyrimidine-specific ribonucleoside hydrolase [EC:3.2.-.-]	282.667	209	226.667	78.6667	279.667
K01251	adenosylhomocysteinase [EC:3.3.1.1]	8549.67	7121.67	8582	6335.33	4896.33
K01252	enterobactin isochorismatase [EC:3.3.2.1]	1054.67	471.333	368.333	187	526.667
K01253	microsomal epoxide hydrolase [EC:3.3.2.9]	373.667	680.667	415	26.3333	95.3333
K01255	leucyl aminopeptidase [EC:3.4.11.1]	12105.3	9908.33	10518.3	6953.67	5898
K01256	aminopeptidase N [EC:3.4.11.2]	10334.7	8501	9633	6715.33	6611.33
K01258	tripeptide aminopeptidase [EC:3.4.11.4]	2114.67	3408.67	3239.67	1841.67	3712.67
K01259	proline iminopeptidase [EC:3.4.11.5]	9332	10223.3	10060.3	6971	6295
K01261	glutamyl aminopeptidase [EC:3.4.11.7]	35	5.33333	18.3333	11.3333	0
K01262	X-Pro aminopeptidase [EC:3.4.11.9];Xaa-Pro aminopeptidase [EC:3.4.11.9]	13360.3	11750.3	13523.7	8041.33	8057.33
K01263	cytosol alanyl aminopeptidase [EC:3.4.11.14]	470.333	519	893.667	477.333	162.333
K01264	aminopeptidase Y [EC:3.4.11.15]	257	324.667	441.333	2280.33	690.333
K01265	methionyl aminopeptidase [EC:3.4.11.18]	13566.7	12463.3	14732.7	13994.3	11650
K01266	D-aminopeptidase [EC:3.4.11.19]	3953.33	4666	4981.67	1654.67	2171
K01267	aspartyl aminopeptidase [EC:3.4.11.21]	1066.33	1431.33	1011	936	1010.33
K01268	aminopeptidase I [EC:3.4.11.22]	0.333333	0	0	0	0
K01269	aminopeptidase [EC:3.4.11.-]	2165.33	2678	2864.67	1204.67	2136
K01270	aminoacylhistidine dipeptidase [EC:3.4.13.3];dipeptidase D [EC:3.4.13.-]	2085.33	1950.67	1781.33	1170.33	1826.33
K01271	X-Pro dipeptidase [EC:3.4.13.9];Xaa-Pro dipeptidase [EC:3.4.13.9]	3870	4868.67	4638.33	1522	4102
K01273	membrane dipeptidase [EC:3.4.13.19]	7086.33	6183	6197.67	5724	5150.67
K01274	D-alanyl-D-alanine dipeptidase [EC:3.4.13.-]	193.333	137.333	81	134	286
K01277	dipeptidyl-peptidase III [EC:3.4.14.4]	123	170.333	293.667	463.333	323.667
K01278	dipeptidyl-peptidase 4 [EC:3.4.14.5]	3674.67	2929.67	4138.67	3504.33	3513.33
K01281	X-Pro dipeptidyl-peptidase [EC:3.4.14.11]	31	50.6667	22	5.33333	2.66667
K01283	peptidyl-dipeptidase A [EC:3.4.15.1]	417.333	481.667	205	660	106
K01284	peptidyl-dipeptidase Dcp [EC:3.4.15.5]	3430	4144.33	4361	5696	4662.67
K01286	D-alanyl-D-alanine carboxypeptidase [EC:3.4.16.4]	3812.33	4040.33	4720	4368.33	4263
K01289	carboxypeptidase [EC:3.4.16.-]	49.3333	85.6667	33	2.33333	17.3333
K01295	glutamate carboxypeptidase [EC:3.4.17.11]	6366.67	6946	7703	1897.67	2137.67
K01297	muramoyltetrapeptide carboxypeptidase [EC:3.4.17.13]	6680.67	6906	8104.67	4997	5776
K01299	carboxypeptidase Taq [EC:3.4.17.19]	932.333	1424.33	1048	137.333	938.667
K01301	glutamate carboxypeptidase II [EC:3.4.17.21]	216	873.333	387.667	321.333	139
K01303	acylaminoacyl-peptidase [EC:3.4.19.1]	628.333	358.667	466.333	4.66667	9.33333
K01304	pyroglutamyl-peptidase [EC:3.4.19.3]	2893	4259.33	4448.33	3491.67	2105
K01305	beta-aspartyl-dipeptidase (metallo-type) [EC:3.4.19.-]	214.333	136.333	99.6667	61.6667	173.333
K01308	g-D-glutamyl-meso-diaminopimelate peptidase [EC:3.4.19.11]	84.6667	16	54	0.666667	8
K01312	trypsin [EC:3.4.21.4]	1.66667	0	1.66667	0	14
K01315	plasminogen [EC:3.4.21.7]	0	0	0.666667	0	0
K01318	glutamyl endopeptidase [EC:3.4.21.19]	15.6667	12	15.3333	0	0
K01322	prolyl oligopeptidase [EC:3.4.21.26]	5793.67	4938	5269.67	2516.33	3296.33
K01326	pancreatic elastase I [EC:3.4.21.36]	0.333333	0	0	0	0
K01338	ATP-dependent Lon protease [EC:3.4.21.53]	10855.7	9765.67	11000.7	4651.33	6213.33
K01340	tryptase [EC:3.4.21.59]	0	0	1	0	0
K01342	subtilisin [EC:3.4.21.62]	37.6667	3.66667	20.6667	0.333333	0
K01347	IgA-specific serine endopeptidase [EC:3.4.21.72]	0	0	0.333333	0	0
K01354	oligopeptidase B [EC:3.4.21.83]	5082.67	5437	4706	5344	4285.33
K01355	omptin [EC:3.4.23.49]	625.333	205.667	323.667	21.3333	127.333
K01356	repressor LexA [EC:3.4.21.88]	7711	7382.33	7882	5363.67	4660.33
K01358	ATP-dependent Clp protease, protease subunit [EC:3.4.21.92]	11634	10671	12602.7	10577.7	9754
K01360	proprotein convertase subtilisin/kexin type 2 [EC:3.4.21.94]	0	0.333333	0	0	0
K01361	lactocepin [EC:3.4.21.96]	61.3333	4.33333	31	0	0
K01362	None	18660.3	14989.7	20053.3	7484.67	6382.33
K01372	bleomycin hydrolase [EC:3.4.22.40]	685.333	821.333	1393	1453.67	1759
K01376	None	1	0	0.333333	0	0
K01387	microbial collagenase [EC:3.4.24.3]	155.333	60	277	74.6667	223
K01389	neprilysin [EC:3.4.24.11]	4.33333	6.66667	7.33333	1.33333	0
K01392	thimet oligopeptidase [EC:3.4.24.15]	1406.67	676.667	979	2338	873.667
K01399	pseudolysin [EC:3.4.24.26]	34.6667	25	49	1.66667	3.33333
K01400	bacillolysin [EC:3.4.24.28]	68	9.33333	28	4.66667	1.66667
K01401	aureolysin [EC:3.4.24.29]	2	1	1	0	0
K01406	serralysin [EC:3.4.24.40]	1801.33	2731.67	1521	1802	1952.67
K01407	protease III [EC:3.4.24.55]	424.667	1094	676	132	992.667
K01408	insulysin [EC:3.4.24.56]	0.666667	0	1.66667	0	0
K01409	O-sialoglycoprotein endopeptidase [EC:3.4.24.57]	10210	8597.33	10077.3	6624	6123.33
K01412	mitochondrial processing peptidase [EC:3.4.24.64]	190.333	918.667	226	11	23
K01414	oligopeptidase A [EC:3.4.24.70]	5348.67	5028.67	6046.33	2679.33	3266
K01415	endothelin-converting enzyme [EC:3.4.24.71]	382.667	693	941	182	327.333
K01416	snapalysin [EC:3.4.24.77]	4.33333	2.66667	1	0	25.6667
K01417	None	4528.67	5996.67	5654.67	3999.33	3302.67
K01419	ATP-dependent HslUV protease, peptidase subunit HslV [EC:3.4.25.2];ATP-dependent HslUV protease, peptidase subunit HslV [EC:3.4.25.-]	8156.33	7969	9335.67	2619	3362.33
K01420	CRP/FNR family transcriptional regulator, anaerobic regulatory protein	12419.7	12227	15057.3	5700	6727
K01421	putative membrane protein	828	657.667	1147.33	4699.67	1587
K01422	None	4375.33	4072	6452.67	1175.33	1369
K01423	None	6794	6270.67	9166.67	2072.67	1847.67
K01424	L-asparaginase [EC:3.5.1.1]	9303.33	7302.67	9084.33	5028	5044.67
K01425	glutaminase [EC:3.5.1.2]	4007.33	6172.33	5631.67	4009.67	3704
K01426	amidase [EC:3.5.1.4]	16975.3	14442.3	17548.3	11418.7	6028.33
K01428	urease alpha subunit [EC:3.5.1.5];urease subunit alpha [EC:3.5.1.5]	6655.33	4985.33	5583.67	2393.67	2532
K01429	urease subunit beta [EC:3.5.1.5];urease beta subunit [EC:3.5.1.5]	6516.33	4717.67	5416	2385.67	2497.33
K01430	urease gamma subunit [EC:3.5.1.5];urease subunit gamma [EC:3.5.1.5]	6545.67	4738	5454	2387	2496
K01431	beta-ureidopropionase [EC:3.5.1.6]	1608	1507.67	2409	45.3333	633.333
K01433	formyltetrahydrofolate deformylase [EC:3.5.1.10]	11682.3	8930.33	10246	7262.33	7166.67
K01434	penicillin amidase [EC:3.5.1.11]	5624.67	6265.33	8136.67	3232.67	3409.33
K01436	aminoacylase [EC:3.5.1.14];amidohydrolase [EC:3.5.1.-]	4330.67	5214.33	6016.67	2674	3980.67
K01437	aspartoacylase [EC:3.5.1.15]	3.33333	5.33333	7.33333	0	0
K01438	acetylornithine deacetylase [EC:3.5.1.16]	7757.33	11034	10393.7	5088.67	7360
K01439	succinyl-diaminopimelate desuccinylase [EC:3.5.1.18]	8951.67	7900.67	8338	5210	5569
K01442	choloylglycine hydrolase [EC:3.5.1.24]	2127.33	1347.33	1418.67	1354	364.333
K01443	N-acetylglucosamine-6-phosphate deacetylase [EC:3.5.1.25]	5246.67	7031.67	7614	6793.67	7882
K01444	N4-(beta-N-acetylglucosaminyl)-L-asparaginase [EC:3.5.1.26]	761.667	1235.33	1472	1380.33	522.333
K01446	N-acetylmuramoyl-L-alanine amidase [EC:3.5.1.28]	5.33333	1.33333	6	0	0
K01447	N-acetylmuramoyl-L-alanine amidase [EC:3.5.1.28]	4858.33	4009.67	4045.67	3917.33	3573.33
K01448	N-acetylmuramoyl-L-alanine amidase [EC:3.5.1.28]	10153.3	11797	11774.3	6593	9458
K01449	N-acetylmuramoyl-L-alanine amidase [EC:3.5.1.28]	401.667	65.6667	212.333	2	22.6667
K01451	hippurate hydrolase [EC:3.5.1.32]	16530	14837.3	18990.7	6991.33	5793.67
K01452	chitin deacetylase [EC:3.5.1.41]	1099.67	1310.67	929.667	186.667	733.667
K01453	None	4852	4158	4972.67	2714	2584
K01454	None	137.667	63.6667	78.3333	124.333	23
K01455	formamidase [EC:3.5.1.49]	1495.67	2055.67	1668.33	3460.33	1342.33
K01457	allophanate hydrolase [EC:3.5.1.54]	4142	3561.67	2575.67	1277.67	2485.67
K01458	N-formylglutamate deformylase [EC:3.5.1.68]	4538	5218.33	7771.67	1732.67	913
K01459	None	111.667	197	98.3333	109.333	45.3333
K01460	glutathionylspermidine amidase/synthetase [EC:3.5.1.78 6.3.1.8]	475	288.667	236	129.667	483
K01461	N-acyl-D-glutamate deacylase [EC:3.5.1.82]	99.6667	98	63.3333	121.667	56.3333
K01462	peptide deformylase [EC:3.5.1.88]	14331.3	12092.7	14778	11566.3	8343.67
K01463	None	5122	5763.67	6711.33	3768.67	2570.67
K01464	dihydropyrimidinase [EC:3.5.2.2]	3668.67	4221	4492.33	3868.67	2647.33
K01465	dihydroorotase [EC:3.5.2.3]	20204.3	17426	20358.3	9755.67	11449
K01466	allantoinase [EC:3.5.2.5]	627	1803	1017.33	2379.33	1292.33
K01467	beta-lactamase [EC:3.5.2.6]	15842.3	16206.3	20608.3	11348	9463.33
K01468	imidazolonepropionase [EC:3.5.2.7]	6402.33	6401.67	7247	6332.67	5342
K01469	5-oxoprolinase (ATP-hydrolysing) [EC:3.5.2.9]	1819.33	1320.67	2237	634	1172.33
K01470	creatinine amidohydrolase [EC:3.5.2.10]	2403.67	3501	2799.67	3425.33	3395.67
K01471	;6-aminohexanoate-cyclic-dimer hydrolase [EC:3.5.2.12]	33.6667	31.6667	25.3333	2	2
K01473	N-methylhydantoinase A [EC:3.5.2.14]	3168.67	1694	1706.33	853.333	1563.67
K01474	N-methylhydantoinase B [EC:3.5.2.14]	2827	1518	1462.33	836.333	1545.67
K01476	arginase [EC:3.5.3.1]	5061	4792	6474	5471.33	4455.33
K01477	allantoicase [EC:3.5.3.4]	2492.33	1940.67	1114	1021	1050.33
K01478	arginine deiminase [EC:3.5.3.6]	1810	2834.67	1948	1389.67	1909.67
K01479	formiminoglutamase [EC:3.5.3.8]	6940.67	5357.33	6008.67	3183.33	4470
K01480	agmatinase [EC:3.5.3.11]	3494.33	2554.67	3322	3687.33	3339.33
K01482	dimethylargininase [EC:3.5.3.18]	475.333	455.333	624	2461	953.667
K01483	ureidoglycolate hydrolase [EC:3.5.3.19]	3720.33	3265	2457	1732.33	2487.33
K01484	succinylarginine dihydrolase [EC:3.5.3.23]	4448.67	3365.33	2969.67	1179.67	2196.33
K01485	cytosine deaminase [EC:3.5.4.1]	7400.67	7079.33	7396.33	5570	6355.67
K01486	adenine deaminase [EC:3.5.4.2]	1603.33	1819.33	1467.33	240.333	1380
K01487	guanine deaminase [EC:3.5.4.3]	7408.67	7088.67	8486	2502.67	3346.33
K01488	adenosine deaminase [EC:3.5.4.4]	6294	7391.67	7009.67	4661.67	4911
K01489	cytidine deaminase [EC:3.5.4.5]	3851.67	3978	3813.67	3404.33	3329
K01491	methylenetetrahydrofolate dehydrogenase (NADP+) / methenyltetrahydrofolate cyclohydrolase [EC:1.5.1.5 3.5.4.9]	23008.3	18275.3	20363.3	14183.3	12938.3
K01492	phosphoribosylaminoimidazolecarboxamide formyltransferase [EC:2.1.2.3]	9.66667	4	15	0	3.66667
K01493	dCMP deaminase [EC:3.5.4.12]	1198	1131.67	1959.33	1719.67	1873.33
K01494	dCTP deaminase [EC:3.5.4.13]	9659	8044.67	9249.67	5971.67	5726
K01495	GTP cyclohydrolase I [EC:3.5.4.16]	11525.7	9506.33	10443.7	9156	7457.67
K01496	phosphoribosyl-AMP cyclohydrolase [EC:3.5.4.19]	6786	5490.33	6750	4350.33	3290.67
K01497	GTP cyclohydrolase II [EC:3.5.4.25]	11540.3	9731	10789	5700.67	4851.67
K01499	methenyltetrahydromethanopterin cyclohydrolase [EC:3.5.4.27]	338.333	539.667	252.667	39	12.6667
K01500	None	595	591	490.333	301.333	383.333
K01501	nitrilase [EC:3.5.5.1]	4047.33	4075	4638	1879	2270.33
K01502	aliphatic nitrilase [EC:3.5.5.7]	2503.67	656	566.667	213.667	125.333
K01503	None	3.66667	41.6667	4.33333	3.66667	1.33333
K01504	glucosamine-6-phosphate isomerase [EC:3.5.99.6]	522.667	586	612.667	220.667	514.667
K01505	1-aminocyclopropane-1-carboxylate deaminase [EC:3.5.99.7]	1981.33	2568	2535.67	2466.33	2924.67
K01506	None	678	688	1016.33	737.667	748.667
K01507	inorganic pyrophosphatase [EC:3.6.1.1]	14870.3	12235.7	14918.3	10446.7	9941.33
K01509	adenosinetriphosphatase [EC:3.6.1.3]	4.33333	6	3	1.66667	0.333333
K01512	acylphosphatase [EC:3.6.1.7]	3866	5098	5929.67	4102	4078
K01514	exopolyphosphatase [EC:3.6.1.11]	3352.67	3867.67	5029.33	1643	2529
K01515	ADP-ribose pyrophosphatase [EC:3.6.1.13]	8479.67	6925.33	8056.67	5116	4320
K01516	nucleoside-triphosphatase [EC:3.6.1.15]	9445.33	8296	9579.33	6613.33	6112.33
K01518	bis(5'-nucleosidyl)-tetraphosphatase [EC:3.6.1.17]	472.333	190.333	357.333	110.333	12
K01520	dUTP pyrophosphatase [EC:3.6.1.23]	9054.33	7824	9006.33	5805	6019
K01521	CDP-diacylglycerol pyrophosphatase [EC:3.6.1.26]	1744	2666.67	2842	596.333	1056.67
K01523	phosphoribosyl-ATP pyrophosphohydrolase [EC:3.6.1.31]	6086	5318.67	6468.33	4231.33	3070
K01524	guanosine-5'-triphosphate,3'-diphosphate pyrophosphatase [EC:3.6.1.40];exopolyphosphatase / guanosine-5'-triphosphate,3'-diphosphate pyrophosphatase [EC:3.6.1.11 3.6.1.40]	23752.7	21436	24735.7	14012.7	16941
K01525	bis(5'-nucleosyl)-tetraphosphatase (symmetrical) [EC:3.6.1.41]	5112	4572	5243.67	2472.33	2719.67
K01529	None	4908	5094	4751.33	1721.33	1499.33
K01531	Mg2+-importing ATPase [EC:3.6.3.2]	2390.67	4494.67	3202.67	2500.33	4211
K01533	Cu2+-exporting ATPase [EC:3.6.3.4]	21969.7	15836.3	21008.3	14921	13758
K01534	Cd2+/Zn2+-exporting ATPase [EC:3.6.3.3 3.6.3.5]	20641	17480	22830	10280.7	10866.7
K01535	H+-transporting ATPase [EC:3.6.3.6]	48.6667	238.667	128.667	440.333	41.6667
K01537	Ca2+-transporting ATPase [EC:3.6.3.8]	3023	1623	2051	1626	2280.67
K01539	sodium/potassium-transporting ATPase subunit alpha [EC:3.6.3.9]	0.666667	0.333333	1	2.66667	0
K01541	H+/K+-exchanging ATPase [EC:3.6.3.10]	2.33333	0.333333	0.666667	0	0
K01545	K+-transporting ATPase ATPase F chain	185	196.667	89.3333	180	319.667
K01546	K+-transporting ATPase ATPase A chain [EC:3.6.3.12]	6423.33	7783.33	8046	5463.67	4671.33
K01547	K+-transporting ATPase ATPase B chain [EC:3.6.3.12]	5847.33	7603.33	7863	5363	4620
K01548	K+-transporting ATPase ATPase C chain [EC:3.6.3.12]	5749	7585.33	7852	5357.67	4616
K01551	arsenite-transporting ATPase [EC:3.6.3.16]	229	577	626.667	86	63.3333
K01552	None	5379.67	6215.67	7190.33	3836.67	2623.33
K01553	myosin ATPase [EC:3.6.4.1]	0	0	4	0	0
K01554	None	455.667	263	263.667	218.667	378
K01555	fumarylacetoacetase [EC:3.7.1.2]	5061	4323.67	4309.67	2218.67	1716.33
K01556	kynureninase [EC:3.7.1.3]	4843.33	5860	7487	4616	2963
K01557	acylpyruvate hydrolase [EC:3.7.1.5]	56.3333	81	100.667	17	13.6667
K01560	2-haloacid dehalogenase [EC:3.8.1.2]	7745.67	5478	6170	2672.33	2577
K01561	haloacetate dehalogenase [EC:3.8.1.3]	4404	5790.33	6243.33	1381	2243.33
K01563	haloalkane dehalogenase [EC:3.8.1.5]	583.333	543.667	545.667	672	128.667
K01564	None	885	1403.67	772	893.333	957
K01565	N-sulfoglucosamine sulfohydrolase [EC:3.10.1.1]	5.33333	43.3333	8.66667	4	0
K01567	None	7268	6468	8139	3880.67	2123.67
K01568	pyruvate decarboxylase [EC:4.1.1.1]	37.6667	4	5.66667	0	0
K01569	oxalate decarboxylase [EC:4.1.1.2]	166	1715.67	273.667	460	82
K01571	oxaloacetate decarboxylase, alpha subunit [EC:4.1.1.3]	265.667	140.333	309.333	47.3333	85.3333
K01572	oxaloacetate decarboxylase, beta subunit [EC:4.1.1.3]	297	127.667	426.667	48	96
K01573	oxaloacetate decarboxylase, gamma subunit [EC:4.1.1.3]	130	23.3333	187.333	33.3333	71.3333
K01574	acetoacetate decarboxylase [EC:4.1.1.4]	973	962.667	499	308.333	210
K01575	acetolactate decarboxylase [EC:4.1.1.5]	474	1361.33	1094.33	2406	1628.33
K01576	benzoylformate decarboxylase [EC:4.1.1.7]	285.333	662.333	322.667	486.667	381
K01577	oxalyl-CoA decarboxylase [EC:4.1.1.8]	265	266.667	183	23	91.6667
K01578	malonyl-CoA decarboxylase [EC:4.1.1.9]	1518.33	1835.33	2760.67	559.333	841.333
K01579	aspartate 1-decarboxylase [EC:4.1.1.11]	5495	5389.33	6313.67	3417.33	3605.33
K01580	glutamate decarboxylase [EC:4.1.1.15]	2136	1794.67	3013	2396.67	968.333
K01581	ornithine decarboxylase [EC:4.1.1.17]	6292	6521.33	6095.67	1562.67	4182.67
K01582	lysine decarboxylase [EC:4.1.1.18]	817.667	1192	859.333	239	1067.67
K01583	arginine decarboxylase [EC:4.1.1.19]	47.3333	23.3333	43	0	7
K01584	arginine decarboxylase [EC:4.1.1.19]	1820.67	2536	1683.67	1666.67	1328
K01585	arginine decarboxylase [EC:4.1.1.19]	2583.67	3491	3338.67	3164	3982.67
K01586	diaminopimelate decarboxylase [EC:4.1.1.20]	11345.7	10099.3	11207	6742.67	7006
K01588	5-(carboxyamino)imidazole ribonucleotide mutase [EC:5.4.99.18]	9434	8299.67	9558.67	6608	6113
K01589	5-(carboxyamino)imidazole ribonucleotide synthase [EC:6.3.4.18]	9232	8023.33	9194	6607.67	6072.67
K01590	histidine decarboxylase [EC:4.1.1.22]	840.667	309.667	264	298.667	44
K01591	orotidine-5'-phosphate decarboxylase [EC:4.1.1.23]	9339.67	8106	9459.67	6166	6058
K01592	tyrosine decarboxylase [EC:4.1.1.25]	1	0	0.333333	0	0
K01593	aromatic-L-amino-acid decarboxylase [EC:4.1.1.28]	258.333	471	485	102	815.333
K01594	sulfinoalanine decarboxylase [EC:4.1.1.29]	0	0.333333	0	0	0
K01595	phosphoenolpyruvate carboxylase [EC:4.1.1.31]	8697	8165	9013.67	6331	5397.33
K01596	phosphoenolpyruvate carboxykinase (GTP) [EC:4.1.1.32]	3827.33	3258.33	4244.67	3184.67	1525.67
K01597	diphosphomevalonate decarboxylase [EC:4.1.1.33]	151.667	377.333	394.333	628.667	458.667
K01598	phosphopantothenoylcysteine decarboxylase [EC:4.1.1.36]	16.6667	53	21.3333	15	0.666667
K01599	uroporphyrinogen decarboxylase [EC:4.1.1.37]	9520	8310.33	9583.67	6590	6100.67
K01601	ribulose-bisphosphate carboxylase large chain [EC:4.1.1.39]	3459.67	2841.67	4557.67	1237.33	2207
K01602	ribulose-bisphosphate carboxylase small chain [EC:4.1.1.39]	1611	1730.33	2456.33	58	658.333
K01607	4-carboxymuconolactone decarboxylase [EC:4.1.1.44]	9260.33	8124.67	8666.67	5545.67	6151
K01608	tartronate-semialdehyde synthase [EC:4.1.1.47]	3449.67	4371.33	4542.67	1616	2065.33
K01609	indole-3-glycerol phosphate synthase [EC:4.1.1.48]	8901.33	7235.67	8823.67	6457	5083
K01610	phosphoenolpyruvate carboxykinase (ATP) [EC:4.1.1.49]	4870.67	4554	4741.67	2724.67	4464.33
K01611	S-adenosylmethionine decarboxylase [EC:4.1.1.50]	2918.67	3141.67	3875.33	1475.67	1675.67
K01612	4-hydroxybenzoate decarboxylase [EC:4.1.1.61]	438	158.333	274	4.33333	2
K01613	phosphatidylserine decarboxylase [EC:4.1.1.65]	10094.3	9378.33	11566	4251.67	5373.33
K01615	glutaconyl-CoA decarboxylase [EC:4.1.1.70]	38.6667	16.3333	32	0	8.66667
K01616	2-oxoglutarate decarboxylase [EC:4.1.1.71]	16.6667	43.3333	20.3333	6	3
K01617	4-oxalocrotonate decarboxylase [EC:4.1.1.77]	9538	5935.33	8153	1236	646
K01618	None	469.667	332.333	458	98.6667	240.667
K01619	deoxyribose-phosphate aldolase [EC:4.1.2.4]	2775.67	3853	3682.33	5636.67	4098.33
K01620	threonine aldolase [EC:4.1.2.5]	8236	9059.33	9972.67	6807.67	6515.67
K01621	phosphoketolase [EC:4.1.2.9]	786.667	1684	712.333	334	322.333
K01622	fructose 1,6-bisphosphate aldolase/phosphatase [EC:4.1.2.13 3.1.3.11]	385.333	256.333	483	5.66667	20
K01623	fructose-bisphosphate aldolase, class I [EC:4.1.2.13]	4634.67	3703.33	4180.67	2365.33	3748
K01624	fructose-bisphosphate aldolase, class II [EC:4.1.2.13]	9348.67	8832.67	11039.3	6000	6564
K01625	2-dehydro-3-deoxyphosphogluconate aldolase / 4-hydroxy-2-oxoglutarate aldolase [EC:4.1.2.14 4.1.3.16]	16352.7	16513.7	19884.7	20003.7	15442
K01626	3-deoxy-7-phosphoheptulonate synthase [EC:2.5.1.54]	13473.3	12997.7	13821.7	7879.67	8501.67
K01627	2-dehydro-3-deoxyphosphooctonate aldolase (KDO 8-P synthase) [EC:2.5.1.55]	9515.33	8401	9996	4141	4561.33
K01628	L-fuculose-phosphate aldolase [EC:4.1.2.17]	3432.33	4350	4339.67	3319.33	2483.67
K01629	rhamnulose-1-phosphate aldolase [EC:4.1.2.19]	567.667	1289	1030.67	2374.33	1507.33
K01630	2-dehydro-3-deoxyglucarate aldolase [EC:4.1.2.20]	1886	2651.33	2922.67	188	894
K01631	2-dehydro-3-deoxyphosphogalactonate aldolase [EC:4.1.2.21]	2975	3642	2978	1968.67	2650.67
K01632	fructose-6-phosphate phosphoketolase [EC:4.1.2.22]	70.3333	257	100.333	14	124.667
K01633	dihydroneopterin aldolase [EC:4.1.2.25]	11213.3	8139.33	10182.7	6662.33	6105.33
K01634	sphinganine-1-phosphate aldolase [EC:4.1.2.27]	55.6667	108.333	108.333	4.33333	6
K01635	tagatose 1,6-diphosphate aldolase [EC:4.1.2.40]	162.667	1556	611.667	78.3333	607.333
K01636	None	207.667	115	129	71	215.667
K01637	isocitrate lyase [EC:4.1.3.1]	9762.67	8225.67	10175.3	6071.67	3983
K01638	malate synthase [EC:2.3.3.9]	8939.67	7479	8193	6079.67	4450.33
K01639	N-acetylneuraminate lyase [EC:4.1.3.3]	1071.67	1168	1950.33	1486.67	2170.67
K01640	hydroxymethylglutaryl-CoA lyase [EC:4.1.3.4]	11114.7	9712.33	12487.3	5380.67	4966.67
K01641	hydroxymethylglutaryl-CoA synthase [EC:2.3.3.10]	150	345.333	297.333	619.333	349
K01643	citrate lyase subunit alpha / citrate CoA-transferase [EC:4.1.3.6 2.8.3.10];citrate lyase subunit alpha [EC:4.1.3.6]	878.333	2228.67	1392.33	230.667	1621
K01644	citrate lyase subunit beta [EC:4.1.3.6];citrate lyase subunit beta / citryl-CoA lyase [EC:4.1.3.6 4.1.3.34]	25793.7	23057	29280.3	14917	10686.7
K01646	citrate lyase subunit gamma [EC:4.1.3.6]	389	957	597	83.3333	733.667
K01647	citrate synthase [EC:2.3.3.1]	17294.7	16311	21556	12708.7	9088
K01648	ATP citrate (pro-S)-lyase [EC:2.3.3.8]	5.66667	1.66667	144	0	0.333333
K01649	2-isopropylmalate synthase [EC:2.3.3.13]	12618.3	12543.3	14675	9981.67	8712
K01652	acetolactate synthase I/II/III large subunit [EC:2.2.1.6]	25811	23520	28605	12369.7	14441
K01653	acetolactate synthase I/III small subunit [EC:2.2.1.6]	9412.67	8148.67	9644.67	5584	6134
K01654	N-acetylneuraminate synthase [EC:2.5.1.56]	1510.67	1667	2500.67	1347.67	3067.67
K01655	homocitrate synthase [EC:2.3.3.14]	254.667	240.333	321.667	6	27.3333
K01657	anthranilate synthase component I [EC:4.1.3.27]	9018.33	8200	9252.67	7167.33	5897.67
K01658	anthranilate synthase component II [EC:4.1.3.27]	8033.33	7240.33	8280.33	3943	4282.67
K01659	2-methylcitrate synthase [EC:2.3.3.5]	4716.67	4037.67	4452.67	2542.67	1766.33
K01661	naphthoate synthase [EC:4.1.3.36]	1031.67	1918.33	1842	3240	2179.33
K01662	1-deoxy-D-xylulose-5-phosphate synthase [EC:2.2.1.7]	9408.67	8235.67	9491.33	6190	6087
K01663	glutamine amidotransferase / cyclase [EC:2.4.2.- 4.1.3.-]	1	0	41.6667	0	0
K01664	para-aminobenzoate synthetase component II [EC:2.6.1.85]	932.667	1804.67	1387.67	2568.33	1945.33
K01665	para-aminobenzoate synthetase component I [EC:2.6.1.85]	4649.33	4725.67	4344.67	3020	3994.33
K01666	4-hydroxy 2-oxovalerate aldolase [EC:4.1.3.39]	5939	3615.67	5147.67	528.667	374.667
K01667	tryptophanase [EC:4.1.99.1]	341.667	373.667	306.667	448	132
K01668	tyrosine phenol-lyase [EC:4.1.99.2]	1.33333	0	3.66667	0	0
K01669	deoxyribodipyrimidine photo-lyase [EC:4.1.99.3]	9587.33	8674	10607	7494	7792.67
K01671	None	132.667	1000.33	449.667	105	803
K01672	carbonic anhydrase [EC:4.2.1.1]	0.333333	0	0.666667	0	0
K01673	carbonic anhydrase [EC:4.2.1.1]	15737.3	15784	17034	8925.67	9662
K01674	carbonic anhydrase [EC:4.2.1.1]	870	1450	1407.67	318.667	1327.67
K01676	fumarate hydratase, class I [EC:4.2.1.2]	7767	6577	6931.67	3213	3713.67
K01677	fumarate hydratase subunit alpha [EC:4.2.1.2]	1316	1382.33	2356.33	5	23.3333
K01678	fumarate hydratase subunit beta [EC:4.2.1.2]	1300.67	1378.33	2349	5	21
K01679	fumarate hydratase, class II [EC:4.2.1.2]	9279.33	8212	9293.33	7024	6658.67
K01681	aconitate hydratase 1 [EC:4.2.1.3]	14339	12281.3	15401.3	8989.67	7660
K01682	aconitate hydratase 2 [EC:4.2.1.3]	5156.67	4849.67	5379	3075.67	2963.33
K01684	galactonate dehydratase [EC:4.2.1.6]	2208	3286.33	2703.33	2097.67	3222.67
K01685	altronate hydrolase [EC:4.2.1.7]	6502	6372.67	8815.33	2398	3944
K01686	mannonate dehydratase [EC:4.2.1.8]	2440.33	3177	4081	2241.33	5269.33
K01687	dihydroxy-acid dehydratase [EC:4.2.1.9]	18658	16056	20310.3	9387	10351.3
K01689	enolase [EC:4.2.1.11]	11426	10368.3	12492	7377.33	6475.67
K01690	phosphogluconate dehydratase [EC:4.2.1.12]	7393.33	6826	8268.33	2498.33	3210
K01692	enoyl-CoA hydratase [EC:4.2.1.17]	94990.7	80669.3	107713	32575.3	24469
K01693	imidazoleglycerol-phosphate dehydratase [EC:4.2.1.19]	7871.33	6169.67	7313.67	4348	3116.33
K01695	tryptophan synthase alpha chain [EC:4.2.1.20]	9423.67	8293.67	9521.33	6591	6095.67
K01696	tryptophan synthase beta chain [EC:4.2.1.20]	9452.33	8304.33	9551	6592	6097.67
K01697	cystathionine beta-synthase [EC:4.2.1.22]	2664.67	3299	3605	6033	4488.67
K01698	porphobilinogen synthase [EC:4.2.1.24]	9634.33	8524.33	9874	6880.67	6791
K01699	propanediol dehydratase large subunit [EC:4.2.1.28];diol dehydratase [EC:4.2.1.28]	200	25	43.6667	19.3333	14.6667
K01702	3-isopropylmalate dehydratase [EC:4.2.1.33]	0.333333	0	0	0	0
K01703	3-isopropylmalate/(R)-2-methylmalate dehydratase large subunit [EC:4.2.1.33 4.2.1.35]	28612	26287.7	33416.3	13208.7	14036.7
K01704	3-isopropylmalate/(R)-2-methylmalate dehydratase small subunit [EC:4.2.1.33 4.2.1.35]	28803.3	26127	33490.3	13221	14038.7
K01705	homoaconitate hydratase [EC:4.2.1.36]	2	0	15.3333	0	0
K01706	glucarate dehydratase [EC:4.2.1.40]	3387.33	4683.67	4586	1867.33	2465.67
K01707	5-dehydro-4-deoxyglucarate dehydratase [EC:4.2.1.41]	2478	3353.67	3406.67	1503	1192
K01708	galactarate dehydratase [EC:4.2.1.42]	3287	4400.67	4257.33	1626.67	2044
K01709	CDP-glucose 4,6-dehydratase [EC:4.2.1.45]	484.667	1190.67	834.333	384.333	1343
K01710	dTDP-glucose 4,6-dehydratase [EC:4.2.1.46]	14520.3	15823.7	18838.7	11431	8984.33
K01711	GDPmannose 4,6-dehydratase [EC:4.2.1.47]	7013.67	7138	7868	7789.33	5547
K01712	urocanate hydratase [EC:4.2.1.49]	8918.67	7901.33	9499	6320.33	5133.33
K01713	prephenate dehydratase [EC:4.2.1.51]	136	95	210.667	165.667	98.6667
K01714	dihydrodipicolinate synthase [EC:4.2.1.52]	26435.3	27491	30928.3	14613.3	18810.7
K01715	3-hydroxybutyryl-CoA dehydratase [EC:4.2.1.55]	1556.67	1706.33	2242	4382.67	2650.33
K01716	3-hydroxydecanoyl-[acyl-carrier-protein] dehydratase [EC:4.2.1.60]	2850.33	3714.67	2726.67	2169.67	2998
K01718	pseudouridylate synthase [EC:4.2.1.70]	2786.33	535	433.667	179.667	85.6667
K01719	uroporphyrinogen-III synthase [EC:4.2.1.75]	8321.33	7132.67	7438	7137.33	6418
K01720	2-methylcitrate dehydratase [EC:4.2.1.79]	2239.33	2958.33	2322.33	6319	2766
K01721	nitrile hydratase [EC:4.2.1.84]	1302	1990.67	1163.33	889.333	1257
K01722	None	1	1.66667	3.33333	0	0
K01724	4a-hydroxytetrahydrobiopterin dehydratase [EC:4.2.1.96]	7109.67	6356	7232	3389.33	3153
K01725	cyanate lyase [EC:4.2.1.104]	2626.67	1946.33	3065	464	1441.67
K01726	None	5520.33	6676	9767.33	524.333	1011.33
K01727	hyaluronate lyase [EC:4.2.2.1]	220.667	291	418.333	2275	670
K01728	pectate lyase [EC:4.2.2.2]	1374	1425	1657.33	1448.67	1591
K01729	poly(beta-D-mannuronate) lyase [EC:4.2.2.3]	1089	1857.67	923.333	956	1054
K01730	oligogalacturonide lyase [EC:4.2.2.6]	784.333	1775	1312.67	647.667	1850.67
K01731	pectate disaccharide-lyase [EC:4.2.2.9]	36.3333	8	98.3333	19.6667	26
K01732	None	723.333	1118.67	671.667	673.333	463.667
K01733	threonine synthase [EC:4.2.3.1]	10489.3	10879	11451.3	7264.33	7139.67
K01734	methylglyoxal synthase [EC:4.2.3.3]	3053.33	3306.33	4306	773.667	2484.67
K01735	3-dehydroquinate synthase [EC:4.2.3.4]	9490.67	9156.67	9886.67	7168.33	6415
K01736	chorismate synthase [EC:4.2.3.5]	10061.7	8538	9991.67	6607.33	6103
K01737	6-pyruvoyl tetrahydrobiopterin synthase [EC:4.2.3.12]	8103	9915	10407.7	4312.67	4917
K01738	cysteine synthase A [EC:2.5.1.47]	16158	14992	16417.7	9447.67	9352.67
K01739	cystathionine gamma-synthase [EC:2.5.1.48]	4774	5533.67	4369	4924.33	4911
K01740	O-acetylhomoserine (thiol)-lyase [EC:2.5.1.49]	11066	8395.33	12059.7	11407.7	6775.67
K01743	None	17	18.3333	24	0	0
K01744	aspartate ammonia-lyase [EC:4.3.1.1]	2794.67	4060.33	3218.67	4498.33	3243.33
K01745	histidine ammonia-lyase [EC:4.3.1.3]	10860	11024.7	11751.3	8228.67	7867
K01746	formiminotetrahydrofolate cyclodeaminase [EC:4.3.1.4]	5.33333	11	5.33333	0.666667	1.33333
K01749	hydroxymethylbilane synthase [EC:2.5.1.61]	8808	7804.67	8369	5757	4684
K01750	ornithine cyclodeaminase [EC:4.3.1.12]	13858.7	13430.3	17029.3	5940.67	4952.33
K01751	diaminopropionate ammonia-lyase [EC:4.3.1.15]	525.667	283.333	595.333	197.333	319.667
K01752	L-serine dehydratase [EC:4.3.1.17]	11083.7	10326	10741	7234	8070.33
K01753	D-serine dehydratase [EC:4.3.1.18]	2922.67	3060.67	3334.67	801.667	1306
K01754	threonine dehydratase [EC:4.3.1.19]	17773.7	16290	18692	9572.67	9952.67
K01755	argininosuccinate lyase [EC:4.3.2.1]	12616.3	12372.3	14637.7	6894.67	7624
K01756	adenylosuccinate lyase [EC:4.3.2.2]	9493.33	8317.67	9660.67	6637.33	6140
K01757	strictosidine synthase [EC:4.3.3.2]	1.66667	4	1.33333	0	0
K01758	cystathionine gamma-lyase [EC:4.4.1.1]	1488.33	1212	1748.67	1314	2141.33
K01759	lactoylglutathione lyase [EC:4.4.1.5]	14611.7	12246.7	17102.7	5656.67	6542.33
K01760	cystathionine beta-lyase [EC:4.4.1.8]	9594.33	8556.67	10170.3	3660.33	3655
K01761	methionine-gamma-lyase [EC:4.4.1.11]	3568.67	3634.33	3044.33	1708.67	1712
K01762	1-aminocyclopropane-1-carboxylate synthase [EC:4.4.1.14]	1	0	0.333333	0	0
K01766	cysteine sulfinate desulfinase [EC:4.4.1.-]	1385.33	2451	1551.67	1053	2011
K01768	adenylate cyclase [EC:4.6.1.1]	7150	8498.33	9107.33	2629.33	5032.33
K01769	guanylate cyclase, other [EC:4.6.1.2]	20.3333	2	8	2.66667	0
K01770	2-C-methyl-D-erythritol 2,4-cyclodiphosphate synthase [EC:4.6.1.12]	6234	6203.67	7006.67	3362	4169.33
K01771	1-phosphatidylinositol phosphodiesterase [EC:4.6.1.13]	51.6667	229.333	99.6667	449.333	132.667
K01772	ferrochelatase [EC:4.99.1.1]	9305.67	8260	9445	6594	6185.33
K01774	None	0	0.333333	0	0	0
K01775	alanine racemase [EC:5.1.1.1]	11648.3	10239.7	11489.7	9500.33	8728
K01776	glutamate racemase [EC:5.1.1.3]	9710.33	8200.33	9598.67	6030	5894
K01777	proline racemase [EC:5.1.1.4]	283.333	526.333	258.667	208.333	276.333
K01778	diaminopimelate epimerase [EC:5.1.1.7]	9496	9351	9886	6864.67	7222.33
K01779	aspartate racemase [EC:5.1.1.13]	6088	4917.67	5952	2425.67	1849.67
K01780	None	49.6667	49.3333	34	3	14.6667
K01781	mandelate racemase [EC:5.1.2.2]	71.6667	166.333	58.3333	8.66667	23
K01782	3-hydroxyacyl-CoA dehydrogenase / enoyl-CoA hydratase / 3-hydroxybutyryl-CoA epimerase [EC:1.1.1.35 4.2.1.17 5.1.2.3]	14421.7	13333.3	12989	5634	8557.33
K01783	ribulose-phosphate 3-epimerase [EC:5.1.3.1]	10950	9732	11902.3	6610	6165.33
K01784	UDP-glucose 4-epimerase [EC:5.1.3.2]	19910.7	19551.3	22385.3	19582.7	15269.3
K01785	aldose 1-epimerase [EC:5.1.3.3]	7815.33	8409	9372.33	9143.67	7770
K01786	L-ribulose-5-phosphate 4-epimerase [EC:5.1.3.4]	1411	2228	2529.33	3787.33	3200.67
K01787	N-acylglucosamine 2-epimerase [EC:5.1.3.8]	644.333	775.333	1473.33	1161	1795.33
K01788	N-acylglucosamine-6-phosphate 2-epimerase [EC:5.1.3.9]	536.333	1098.33	652.667	149.667	838.333
K01789	UDP-glucuronate 5'-epimerase [EC:5.1.3.12]	114.667	303.667	94.6667	22	15.6667
K01790	dTDP-4-dehydrorhamnose 3,5-epimerase [EC:5.1.3.13]	9430.67	9314.67	10099.3	7509.67	6536.67
K01791	UDP-N-acetylglucosamine 2-epimerase [EC:5.1.3.14]	5982.67	5304	5477.67	5535.33	4161.67
K01792	glucose-6-phosphate 1-epimerase [EC:5.1.3.15]	2027.67	3418.67	2464.33	1773.33	2464.33
K01795	None	4347.67	5021.67	5214.33	2620	3591
K01796	alpha-methylacyl-CoA racemase [EC:5.1.99.4]	10202	9904	13133.7	1892	1467
K01797	None	8470.67	9525	12237.3	3944	3354.33
K01798	None	17.3333	46.3333	48	38.3333	8.33333
K01799	maleate isomerase [EC:5.2.1.1]	4986.33	6278	7775	1550.67	1406
K01800	maleylacetoacetate isomerase [EC:5.2.1.2]	6410.33	4910.33	5971	2569	2636.67
K01801	maleylpyruvate isomerase [EC:5.2.1.4]	0.333333	0	1.66667	0	0
K01802	peptidylprolyl isomerase [EC:5.2.1.8]	13509.7	10741	11468.7	10784	7569
K01803	triosephosphate isomerase (TIM) [EC:5.3.1.1]	11599.7	10589.3	12709.3	9024.67	6970.33
K01804	L-arabinose isomerase [EC:5.3.1.4]	1446.67	3200.67	2777.33	4019.67	3500.33
K01805	xylose isomerase [EC:5.3.1.5]	4881.67	5839.33	4901.67	5275.67	5325.33
K01807	ribose 5-phosphate isomerase A [EC:5.3.1.6]	7954.67	7877.67	9166.33	2671	3409.33
K01808	ribose 5-phosphate isomerase B [EC:5.3.1.6]	4402	3912.33	5183.33	7424.67	4398.33
K01809	mannose-6-phosphate isomerase [EC:5.3.1.8]	9354.67	10712.7	10873.7	6194	5524.67
K01810	glucose-6-phosphate isomerase [EC:5.3.1.9]	9660.67	8504.33	10054	9158	6832
K01811	putative family 31 glucosidase	4290.33	5525.67	5214.67	4392	5260.67
K01812	glucuronate isomerase [EC:5.3.1.12]	3453.33	3475.33	3423.67	2088.33	3282.33
K01813	L-rhamnose isomerase [EC:5.3.1.14]	374	1393.67	670.333	124.667	854.667
K01814	phosphoribosylformimino-5-aminoimidazole carboxamide ribotide isomerase [EC:5.3.1.16]	9654.67	8624.67	9308.33	4570	5946.33
K01815	4-deoxy-L-threo-5-hexosulose-uronate ketol-isomerase [EC:5.3.1.17]	1846.67	3098.67	3277.33	3486.67	3616.33
K01816	hydroxypyruvate isomerase [EC:5.3.1.22]	10427	10836.7	12639	6664.67	5952.67
K01817	phosphoribosylanthranilate isomerase [EC:5.3.1.24]	8894.33	6998	8846	6325.67	4835
K01818	L-fucose isomerase [EC:5.3.1.25]	358	262.333	322.333	356.333	196
K01819	galactose-6-phosphate isomerase [EC:5.3.1.26]	35.3333	4.33333	28	22	0
K01820	None	1927	463	514	185.667	37.3333
K01821	4-oxalocrotonate tautomerase [EC:5.3.2.-]	11038.7	9384.67	12062.3	2391	3398
K01822	steroid delta-isomerase [EC:5.3.3.1]	2857	1704	2601.67	391	143.667
K01823	isopentenyl-diphosphate delta-isomerase [EC:5.3.3.2]	1818.67	2698.33	3041.33	3939.67	3774.33
K01825	3-hydroxyacyl-CoA dehydrogenase / enoyl-CoA hydratase / 3-hydroxybutyryl-CoA epimerase / enoyl-CoA isomerase [EC:1.1.1.35 4.2.1.17 5.1.2.3 5.3.3.8]	9307.67	8189.33	5865	3204.67	7170.67
K01826	5-carboxymethyl-2-hydroxymuconate isomerase [EC:5.3.3.10]	7491.67	7919	9350	3449.67	3305.67
K01828	None	455.667	418.667	907.667	542	1381
K01829	protein disulfide-isomerase [EC:5.3.4.1]	754.333	550.333	1192.33	731.667	1696.67
K01834	phosphoglycerate mutase [EC:5.4.2.1]	20798.7	20223.3	24222.3	18242.7	15687.3
K01835	phosphoglucomutase [EC:5.4.2.2]	6738.67	7318	7606	3856.67	3720
K01838	beta-phosphoglucomutase [EC:5.4.2.6]	651	1410.33	1119.33	395	1452.67
K01839	phosphopentomutase [EC:5.4.2.7]	1292	1587.67	1514.67	284.333	1984
K01840	phosphomannomutase [EC:5.4.2.8]	13697	9603.33	12239	9221.33	8638
K01841	phosphoenolpyruvate phosphomutase [EC:5.4.2.9]	1278	1498	2293	125.667	85
K01842	None	1.33333	2.66667	1.33333	0	0
K01843	lysine 2,3-aminomutase [EC:5.4.3.2]	963.667	1075.67	954	206.667	337.667
K01844	beta-lysine 5,6-aminomutase [EC:5.4.3.3]	42.6667	31.6667	49.6667	3.33333	5
K01845	glutamate-1-semialdehyde 2,1-aminomutase [EC:5.4.3.8]	8985	8868	11248.7	7432.67	7630
K01846	methylaspartate mutase [EC:5.4.99.1]	214	32.3333	73.3333	37.6667	18.3333
K01847	methylmalonyl-CoA mutase [EC:5.4.99.2]	4040.33	3464.33	3403.33	1996.33	2276
K01848	methylmalonyl-CoA mutase, N-terminal domain [EC:5.4.99.2]	1283.67	1048.67	1567	537.667	1363.33
K01849	methylmalonyl-CoA mutase, C-terminal domain [EC:5.4.99.2]	892.667	860.667	1332.67	533.667	1359.67
K01850	chorismate mutase [EC:5.4.99.5]	1117	2823.67	1326	958	1587
K01851	salicylate biosynthesis isochorismate synthase [EC:5.4.4.2]	10	26	9.66667	64.6667	43
K01852	lanosterol synthase [EC:5.4.99.7]	0.333333	0	0.666667	0	0
K01854	UDP-galactopyranose mutase [EC:5.4.99.9]	1297.33	1827.67	2048	2389	855.667
K01856	muconate cycloisomerase [EC:5.5.1.1]	3575.67	3837.67	4409.33	1426	1424
K01857	3-carboxy-cis,cis-muconate cycloisomerase [EC:5.5.1.2]	4541	4108.33	4796	3788.67	2520.33
K01858	myo-inositol-1-phosphate synthase [EC:5.5.1.4]	1967.67	1563.33	1424	421	202
K01860	chloromuconate cycloisomerase [EC:5.5.1.7]	8.66667	3	6.66667	0	0
K01865	None	6.66667	167	10.3333	3	1
K01866	tyrosyl-tRNA synthetase [EC:6.1.1.1]	9518	8531.33	9729.67	7066.33	6769.67
K01867	tryptophanyl-tRNA synthetase [EC:6.1.1.2]	9985	8799	10398.3	9036.67	7235.67
K01868	threonyl-tRNA synthetase [EC:6.1.1.3]	9535.67	8420	9624.67	6706	6173.67
K01869	leucyl-tRNA synthetase [EC:6.1.1.4]	9439.33	8306.67	9522.67	6604	6099.33
K01870	isoleucyl-tRNA synthetase [EC:6.1.1.5]	9472.33	8308.33	9565	6603	6099
K01872	alanyl-tRNA synthetase [EC:6.1.1.7]	9489.67	8300.67	9568.33	6605	6101
K01873	valyl-tRNA synthetase [EC:6.1.1.9]	9472	8341	9568.33	6604	6101.67
K01874	methionyl-tRNA synthetase [EC:6.1.1.10]	9581.67	8377	9647.67	6679.67	6324.67
K01875	seryl-tRNA synthetase [EC:6.1.1.11]	9469.67	8303	9576.33	6613.67	6099
K01876	aspartyl-tRNA synthetase [EC:6.1.1.12]	9374.33	7418	9226	6560.33	5514
K01878	glycyl-tRNA synthetase alpha chain [EC:6.1.1.14]	8014.33	6676	7169.67	2712.67	3407.67
K01879	glycyl-tRNA synthetase beta chain [EC:6.1.1.14]	8003	6676	7168.67	2712.67	3408
K01880	glycyl-tRNA synthetase [EC:6.1.1.14]	1428	1616	2353.33	3890.33	2690.33
K01881	prolyl-tRNA synthetase [EC:6.1.1.15]	9533.67	8321.33	9602.33	6605.33	6103.33
K01883	cysteinyl-tRNA synthetase [EC:6.1.1.16]	9799.67	8959.33	10105	6798.33	6339.67
K01885	glutamyl-tRNA synthetase [EC:6.1.1.17]	11968.7	9692.67	11007	6813.67	6756.33
K01886	glutaminyl-tRNA synthetase [EC:6.1.1.18]	6142.33	5650	7044.33	3932.67	4522
K01887	arginyl-tRNA synthetase [EC:6.1.1.19]	9518.67	8351.33	9585	6605	6115
K01889	phenylalanyl-tRNA synthetase alpha chain [EC:6.1.1.20]	9429.33	8276	9509	6601	6095.33
K01890	phenylalanyl-tRNA synthetase beta chain [EC:6.1.1.20]	9444.33	8140.67	9499.33	6489	5899.67
K01892	histidyl-tRNA synthetase [EC:6.1.1.21]	9454	8344	9561.33	6605.33	6099.33
K01893	asparaginyl-tRNA synthetase [EC:6.1.1.22]	1881.67	2828	2714.33	2267.33	3004.33
K01894	glutamyl-Q tRNA(Asp) synthetase [EC:6.1.1.-]	7788.67	5987	6790	2691	3394.67
K01895	acetyl-CoA synthetase [EC:6.2.1.1]	18303.7	16277.7	20159.3	10931.3	10643.3
K01896	medium-chain acyl-CoA synthetase [EC:6.2.1.2]	3.33333	30	7.33333	2.33333	1.33333
K01897	long-chain acyl-CoA synthetase [EC:6.2.1.3]	32530.7	30800	41469	16981.3	14115.3
K01902	succinyl-CoA synthetase alpha subunit [EC:6.2.1.5]	10727	9702.67	11688.3	6611.67	6153.33
K01903	succinyl-CoA synthetase beta subunit [EC:6.2.1.5]	10726.7	9767.33	11694.3	6614.67	6157
K01904	4-coumarate--CoA ligase [EC:6.2.1.12]	214.333	296.333	418	2253.33	668.333
K01905	acetyl-CoA synthetase (ADP-forming) [EC:6.2.1.13]	24.6667	14.6667	134.667	0.666667	0.666667
K01906	6-carboxyhexanoate--CoA ligase [EC:6.2.1.14]	1458.67	1429.33	2387	59	15.6667
K01907	acetoacetyl-CoA synthetase [EC:6.2.1.16]	3042.67	3604.67	4051.33	1539.33	1262.33
K01908	propionyl-CoA synthetase [EC:6.2.1.17]	6015.33	2793.67	4284.67	1953.67	1385.33
K01909	long-chain-fatty-acid--[acyl-carrier-protein] ligase [EC:6.2.1.20]	2.66667	22	6.33333	0.666667	0
K01910	[citrate (pro-3S)-lyase] ligase [EC:6.2.1.22]	447.667	1002	662.333	135.333	792.667
K01911	O-succinylbenzoic acid--CoA ligase [EC:6.2.1.26]	1221.33	2021.67	1918	3205.67	2202.33
K01912	phenylacetate-CoA ligase [EC:6.2.1.30]	7832.33	8437.33	11642.3	5778	5370.67
K01913	None	5146.67	5707.33	8875.33	167.333	134.667
K01914	aspartate--ammonia ligase [EC:6.3.1.1]	487.667	333.667	439.333	90.3333	335
K01915	glutamine synthetase [EC:6.3.1.2]	20770.3	18482.7	19261.3	19552	16706.3
K01916	NAD+ synthase [EC:6.3.1.5]	4059	3718	3009	2124.33	3312.67
K01917	glutathionylspermidine synthase [EC:6.3.1.8]	1455	799	173	68.3333	22.6667
K01918	pantoate--beta-alanine ligase [EC:6.3.2.1]	9494	8672.67	9825.33	8843	6743
K01919	glutamate--cysteine ligase [EC:6.3.2.2]	8359.33	6763.33	7649.67	3265	3820.33
K01920	glutathione synthase [EC:6.3.2.3]	8135.33	6314.33	7263.67	3032.67	3487.33
K01921	D-alanine-D-alanine ligase [EC:6.3.2.4]	10239.7	10082.7	10532.7	6976	7313
K01922	phosphopantothenate-cysteine ligase [EC:6.3.2.5]	18.3333	53.6667	54	15.3333	1
K01923	phosphoribosylaminoimidazole-succinocarboxamide synthase [EC:6.3.2.6]	9769.67	8632.67	9921.33	6622.33	6147.33
K01924	UDP-N-acetylmuramate--alanine ligase [EC:6.3.2.8]	9830.33	8623.67	10239.7	6605	6101.67
K01925	UDP-N-acetylmuramoylalanine--D-glutamate ligase [EC:6.3.2.9]	9441.67	8231.67	9517.33	6564	6090
K01926	AT-rich DNA-binding protein	560	503	544.667	52.6667	46.3333
K01928	UDP-N-acetylmuramoylalanyl-D-glutamate--2,6-diaminopimelate ligase [EC:6.3.2.13]	9501	8267.33	9595	6561.67	6105
K01929	UDP-N-acetylmuramoylalanyl-D-glutamyl-2,6-diaminopimelate--D-alanyl- D-alanine ligase [EC:6.3.2.10];UDP-N-acetylmuramoylalanyl-D-glutamyl-2,6-diaminopimelate--D-alanyl-D-alanine ligase [EC:6.3.2.10]	9456.67	8263.67	9568.67	6601.33	6098.67
K01932	None	51.6667	114.333	57	6.33333	43.3333
K01933	phosphoribosylformylglycinamidine cyclo-ligase [EC:6.3.3.1]	9326.67	8265.33	9502.67	6603.33	6099.33
K01934	5-formyltetrahydrofolate cyclo-ligase [EC:6.3.3.2]	10208.3	8753.67	9986.33	6629.67	7214
K01935	dethiobiotin synthetase [EC:6.3.3.3]	8639.67	8077.67	8971	4083.67	5460
K01937	CTP synthase [EC:6.3.4.2]	9665.33	8551.33	9743	6672	6433
K01938	formate--tetrahydrofolate ligase [EC:6.3.4.3]	994.667	1061.67	869	90	670.333
K01939	adenylosuccinate synthase [EC:6.3.4.4]	9878.67	9096.33	10397	9827.67	6985.33
K01940	argininosuccinate synthase [EC:6.3.4.5]	9389.33	8282.33	9497.33	6593	6112
K01941	urea carboxylase [EC:6.3.4.6]	3636	2030.67	1682.67	561	1180.67
K01945	phosphoribosylamine--glycine ligase [EC:6.3.4.13]	9430	8365	9549	6602.67	6098.67
K01947	biotin-[acetyl-CoA-carboxylase] ligase / type III pantothenate kinase [EC:6.3.4.15 2.7.1.33]	0	0.333333	1.33333	0	0
K01950	NAD+ synthase (glutamine-hydrolysing) [EC:6.3.5.1]	5862	5197.67	7246.67	4924.33	3236.33
K01951	GMP synthase (glutamine-hydrolysing) [EC:6.3.5.2]	15007	12563	15016.7	10335.7	8834.67
K01952	phosphoribosylformylglycinamidine synthase [EC:6.3.5.3]	16899.7	13759.7	15576.7	12180.7	10301
K01953	asparagine synthase (glutamine-hydrolysing) [EC:6.3.5.4]	10412.3	7204.67	7848.33	4844	5412
K01955	carbamoyl-phosphate synthase large subunit [EC:6.3.5.5]	9799.33	8503.33	10033.7	6742	6525.33
K01956	carbamoyl-phosphate synthase small subunit [EC:6.3.5.5]	9685	8392.67	9827.33	6676.67	6301
K01957	glutamyl-tRNA (Gln) amidotransferase [EC:6.3.5.-]	0.333333	0	0.333333	0	0
K01958	pyruvate carboxylase [EC:6.4.1.1]	2712	2468.33	3548.33	2635.67	1554.33
K01959	pyruvate carboxylase subunit A [EC:6.4.1.1]	974.667	1363.33	928.333	920.667	1001.33
K01960	pyruvate carboxylase subunit B [EC:6.4.1.1]	1006	1374	1072	921	1008.67
K01961	acetyl-CoA carboxylase, biotin carboxylase subunit [EC:6.4.1.2];acetyl-CoA carboxylase, biotin carboxylase subunit [EC:6.4.1.2 6.3.4.14]	20770.3	17778.3	19202.7	10043.7	11828
K01962	acetyl-CoA carboxylase carboxyl transferase subunit alpha [EC:6.4.1.2]	8981.33	7852.67	8784	4172	5201.33
K01963	acetyl-CoA carboxylase carboxyl transferase subunit beta [EC:6.4.1.2]	9040.33	7961.33	8929.67	4189.33	5192
K01964	acetyl-CoA/propionyl-CoA carboxylase [EC:6.4.1.2 6.4.1.3]	0.666667	0	0.666667	0	0.333333
K01965	propionyl-CoA carboxylase alpha chain [EC:6.4.1.3]	3849.67	2421.33	3535.67	1409	2541
K01966	propionyl-CoA carboxylase beta chain [EC:6.4.1.3]	4418	3764.33	4454.67	3868.67	3485.33
K01968	3-methylcrotonyl-CoA carboxylase alpha subunit [EC:6.4.1.4]	7209.33	4832	6073.67	2533.67	2420
K01969	3-methylcrotonyl-CoA carboxylase beta subunit [EC:6.4.1.4]	8579	6650.67	8719	4832.33	3102
K01970	None	124.333	359.667	510	490.667	684.333
K01971	DNA ligase (ATP) [EC:6.5.1.1]	12949.7	14239.7	15872.3	11992	8827.67
K01972	DNA ligase (NAD+) [EC:6.5.1.2]	10170.3	9686.67	10591.3	6989.67	7763
K01973	RNA-editing ligase [EC:6.5.1.3]	8.66667	0.666667	2.66667	0	0
K01974	RNA 3'-terminal phosphate cyclase [EC:6.5.1.4]	444	539.667	507.333	508	681.667
K01975	2'-5' RNA ligase [EC:6.5.1.-]	4969.33	5266	6693.33	1571.67	2756
K01976	None	21	195.667	24	2.33333	0.666667
K01989	putative ABC transport system substrate-binding protein	3617	2695.67	4377.33	1264.67	871.667
K01990	ABC-2 type transport system ATP-binding protein	19195.3	17190.3	20958.7	19751.3	13856
K01991	polysaccharide export outer membrane protein	17574.7	12882.3	13172	5595.33	8041.33
K01992	ABC-2 type transport system permease protein	15642.7	14744	17812	17614	12570.3
K01993	HlyD family secretion protein	13221	10470	11852.3	5071.33	6061.33
K01994	LuxR family transcriptional regulator, transcriptional regulator of spore coat protein	90.3333	9.33333	42.3333	0.666667	1
K01995	branched-chain amino acid transport system ATP-binding protein	36238.3	36933	47933	17226.3	21175
K01996	branched-chain amino acid transport system ATP-binding protein	38916.3	39456.3	51277.7	17632.3	20884.7
K01997	branched-chain amino acid transport system permease protein	37307.3	37363.7	48464.7	17045	20838.3
K01998	branched-chain amino acid transport system permease protein	38373.7	38106.7	50531	17445.7	20165
K01999	branched-chain amino acid transport system substrate-binding protein	51410.3	52682.7	68994	23863.3	24466
K02000	glycine betaine/proline transport system ATP-binding protein [EC:3.6.3.32]	3965.33	4566.33	4090	5125	4948.33
K02001	glycine betaine/proline transport system permease protein	4158.33	4814.33	4282.67	5346	5414.33
K02002	glycine betaine/proline transport system substrate-binding protein	9399	11504.3	8838.33	9836.67	10093.7
K02003	None	23568.3	24616	27114.7	24986	20438
K02004	None	26863	31109.7	33989	29104.7	24458
K02005	HlyD family secretion protein	6091.67	6452.67	7376.33	5233	6039
K02006	cobalt/nickel transport system ATP-binding protein	2882.33	2162	3447.33	7800.67	4426.67
K02007	cobalt/nickel transport system permease protein	407	238	590.667	55.6667	666.333
K02008	cobalt/nickel transport system permease protein	2455	1972	3336	7784.33	4360
K02009	cobalt transport protein	116.667	25	183.667	19.6667	24.6667
K02010	iron(III) transport system ATP-binding protein [EC:3.6.3.30]	8496.33	8205.33	9174	3408	6260.67
K02011	iron(III) transport system permease protein	10040	10218.7	10502	4715	7662.33
K02012	iron(III) transport system substrate-binding protein	11870.3	12070	13701.3	4800.33	8312.33
K02013	iron complex transport system ATP-binding protein [EC:3.6.3.34]	19491.3	20024.7	21058.3	20377.3	16474.3
K02014	iron complex outermembrane recepter protein	119423	106250	121605	73633.7	70236
K02015	iron complex transport system permease protein	24807	23802	26105.7	29413.3	22222.3
K02017	molybdate transport system ATP-binding protein [EC:3.6.3.29]	8433.33	7357	7709.67	5423	4122
K02018	molybdate transport system permease protein	8953	7823.67	8453.33	5704.67	4250
K02019	molybdate transport system regulatory protein	5429.33	5703	5935.33	2088.33	3222
K02020	molybdate transport system substrate-binding protein	13197.7	11481.3	12442.3	6861	5866.67
K02021	putative ABC transport system ATP-binding protein	1570.67	426	245.667	164.333	712.333
K02022	None	10271.3	8537.33	10262.3	4278.67	7080.33
K02023	multiple sugar transport system ATP-binding protein	16846	16395	18803	7673.33	11065.3
K02024	maltoporin	2773.67	5023.67	4243	2114.33	4626.67
K02028	polar amino acid transport system ATP-binding protein [EC:3.6.3.21]	15614.7	18156.7	17630.7	11981.7	12208
K02031	peptide/nickel transport system ATP-binding protein	22197.7	26018	27335.7	12001	15066.3
K02032	peptide/nickel transport system ATP-binding protein	33449	36831.7	38152	32462.7	29805.3
K02033	peptide/nickel transport system permease protein	34979	37887	38920.3	32682.3	30470.3
K02034	peptide/nickel transport system permease protein	35070.3	39214.3	39210.3	30488	30068
K02035	peptide/nickel transport system substrate-binding protein	45912	53695.7	53166.7	38647	38135
K02036	phosphate transport system ATP-binding protein [EC:3.6.3.27]	9671.67	7963.33	9485.67	6031	5613
K02037	phosphate transport system permease protein	9804.67	8166.33	9765	8269	6267
K02038	phosphate transport system permease protein	9810	8147	9764	8267.33	6269.33
K02039	phosphate transport system protein	8957.33	8058.33	8383	5169	4361
K02040	phosphate transport system substrate-binding protein	13365.7	13523.3	14709	8744	8505.33
K02041	phosphonate transport system ATP-binding protein	6535.67	6738	8713.33	4333.33	4999.33
K02042	phosphonate transport system permease protein	8266.67	8613.67	10721.3	5144.67	7362.67
K02043	GntR family transcriptional regulator, phosphonate transport system regulatory protein	3356.33	4159.33	4194.67	1086.33	2056.67
K02044	phosphonate transport system substrate-binding protein	7599.67	7219.33	9995.33	5283	5390
K02045	sulfate transport system ATP-binding protein [EC:3.6.3.25]	5995	5598.67	5990	2169.67	2636.33
K02046	sulfate transport system permease protein	6468.33	5775.33	6371.33	2306.33	2685.67
K02047	sulfate transport system permease protein	6481.67	5776	6378.33	2306.33	2685.67
K02048	sulfate transport system substrate-binding protein	8909.67	7746	8172	3311.33	4618
K02049	sulfonate/nitrate/taurine transport system ATP-binding protein	42114	39077.3	46302.7	18468.7	21779.7
K02050	sulfonate/nitrate/taurine transport system permease protein	41001	40157.7	47923.7	20876.3	23245.7
K02051	sulfonate/nitrate/taurine transport system substrate-binding protein	44917.7	43588.3	49752	20845.7	24183.7
K02052	putative spermidine/putrescine transport system ATP-binding protein	12472.7	12223.7	11940.3	9744.33	8967.67
K02053	putative spermidine/putrescine transport system permease protein	14941.3	15663.3	15300.3	10603	11012.3
K02054	putative spermidine/putrescine transport system permease protein	11209	11838.3	10819.3	6766	8487.67
K02055	putative spermidine/putrescine transport system substrate-binding protein	15297	16264.3	15221.3	9575.67	10929.3
K02056	simple sugar transport system ATP-binding protein [EC:3.6.3.17]	15586.3	15345.3	16879.3	16419	13921.7
K02058	simple sugar transport system substrate-binding protein	14582.3	17382.7	15945	11174.3	12211
K02059	putative sulfate transport system ATP-binding protein	0.666667	0	31.3333	0	0
K02060	putative sulfate transport system permease protein	1.66667	0	6.66667	0	0
K02061	putative sulfate transport system substrate-binding protein	1.66667	0	7.33333	0	0
K02062	thiamine transport system ATP-binding protein	1031.67	1394.67	1080.67	262.333	1038
K02063	thiamine transport system permease protein	1288.67	1492	1308.67	270.333	1053.33
K02064	thiamine transport system substrate-binding protein	1308.33	1492.67	1319.67	270.333	1053.33
K02065	putative ABC transport system ATP-binding protein	11954.3	11749.3	14551.7	7284.67	8983.67
K02066	putative ABC transport system permease protein	12069.3	11740	14781.3	7353.67	9009
K02067	putative ABC transport system substrate-binding protein	11155.7	10468	13021	5418.67	6501.33
K02068	putative ABC transport system ATP-binding protein	1396	2375.33	1377.67	931.667	1683.33
K02069	putative ABC transport system permease protein	1330	2501.67	1485	844.667	1386.33
K02071	D-methionine transport system ATP-binding protein	9879.67	9191	10696.7	6904.67	6440.33
K02072	D-methionine transport system permease protein	10121.7	9285.67	10838.3	6968.33	6759.33
K02073	D-methionine transport system substrate-binding protein	15553.7	16636.3	18439.3	9895.33	9968.33
K02074	zinc/manganese transport system ATP-binding protein	2015	3750.67	2637.67	5794.67	3445
K02075	zinc/manganese transport system permease protein	1992	3605.67	2620.67	3644.67	2993
K02076	Fur family transcriptional regulator, zinc uptake regulator	113.667	16	89.6667	12	3
K02077	zinc/manganese transport system substrate-binding protein	2336	3881.33	3115.67	5903.33	3652.67
K02078	acyl carrier protein	18644	20056.7	20759.7	11452.7	13306
K02079	N-acetylgalactosamine-6-phosphate deacetylase [EC:3.5.1.25]	178.667	18.3333	30.6667	2.33333	82.6667
K02080	galactosamine-6-phosphate isomerase [EC:5.3.1.-]	156.333	12	15.6667	0	0.333333
K02081	DeoR family transcriptional regulator, aga operon transcriptional repressor	1612	2678.67	2803	2339	3371.33
K02082	tagatose-6-phosphate ketose/aldose isomerase [EC:5.-.-.-]	305.667	642.333	229.333	55.6667	199.333
K02083	allantoate deiminase [EC:3.5.3.9]	2079	3465.33	3735.33	224.667	1648.33
K02086	DNA replication protein	111.333	14.6667	63.3333	12	1
K02092	allophycocyanin alpha subunit	18	8	1	0	0.333333
K02093	allophycocyanin beta subunit	18	8	1	0	0.333333
K02094	phycobilisome core linker protein	18	8	1	0	0.333333
K02095	allophycocyanin-B	18	8	1	0	0.333333
K02096	phycobilisome core-membrane linker protein	18	8	1	0	0.333333
K02097	phycobilisome core component	18	8	1	0	0.333333
K02099	AraC family transcriptional regulator, arabinose operon regulatory protein	533.333	1115.33	743.333	133.333	995.333
K02100	MFS transporter, SP family, arabinose:H+ symporter	305.667	1014	480.333	106.667	806.333
K02101	arabinose operon protein AraL	0.666667	0.333333	1.33333	0	0.333333
K02102	arabinose operon protein AraM	15.3333	3	35.6667	0.333333	0.333333
K02103	GntR family transcriptional regulator, arabinose operon transcriptional repressor	90.6667	26.6667	62.3333	2	6.33333
K02106	short-chain fatty acids transporter	2521.67	3137	3156	1012.67	1026.67
K02108	F-type H+-transporting ATPase subunit a [EC:3.6.3.14]	11121	8987.33	9869.67	6666	6111
K02109	F-type H+-transporting ATPase subunit b [EC:3.6.3.14]	13481.7	10848.3	11411.7	6891.67	6789.67
K02110	F-type H+-transporting ATPase subunit c [EC:3.6.3.14]	10671	8832.33	9672.67	6665.67	6177.67
K02111	F-type H+-transporting ATPase subunit alpha [EC:3.6.3.14]	10645.3	8818.33	9578.67	6663.33	6111.67
K02112	F-type H+-transporting ATPase subunit beta [EC:3.6.3.14]	10666.3	8824	9595.67	6663.33	6112.67
K02113	F-type H+-transporting ATPase subunit delta [EC:3.6.3.14]	9211	8186.33	9308	6600.33	6093
K02114	F-type H+-transporting ATPase subunit epsilon [EC:3.6.3.14]	9344	8827.33	9576.33	6615.33	6111
K02115	F-type H+-transporting ATPase subunit gamma [EC:3.6.3.14]	10667	8824.33	9588	6663.33	6112.67
K02116	ATP synthase protein I	7759.67	6594.67	6947.67	1879.33	2972.67
K02117	V-type H+-transporting ATPase subunit A [EC:3.6.3.14]	362.667	152.667	361.667	17.3333	26.3333
K02118	V-type H+-transporting ATPase subunit B [EC:3.6.3.14]	379	158.333	369	17.3333	27
K02119	V-type H+-transporting ATPase subunit C [EC:3.6.3.14]	336.667	126.333	270.667	16	18.3333
K02120	V-type H+-transporting ATPase subunit D [EC:3.6.3.14]	370.333	152.667	363.667	17.3333	26.6667
K02121	V-type H+-transporting ATPase subunit E [EC:3.6.3.14]	363.333	152.667	345	27	24.6667
K02122	V-type H+-transporting ATPase subunit F [EC:3.6.3.14]	355.667	142.333	296.333	14	19.3333
K02123	V-type H+-transporting ATPase subunit I [EC:3.6.3.14]	378.333	158.333	369.333	17.3333	27
K02124	V-type H+-transporting ATPase subunit K [EC:3.6.3.14]	379	158.333	372	17.3333	27
K02137	F-type H+-transporting ATPase oligomycin sensitivity conferral protein [EC:3.6.3.14]	5.66667	0	3.66667	0	0
K02160	acetyl-CoA carboxylase biotin carboxyl carrier protein	9085	7984	8939	4149	5164.67
K02164	nitric-oxide reductase NorE protein [EC:1.7.99.7];nitric oxide reductase NorE protein	705.333	712	748.667	300.333	857.667
K02167	TetR/AcrR family transcriptional regulator, transcriptional repressor of bet genes	2179.67	2900.67	2075.33	1225	2644
K02168	high-affinity choline transport protein	4336.67	3598	3097	4603	3515
K02169	biotin synthesis protein BioC;malonyl-CoA O-methyltransferase [EC:2.1.1.197]	5218.67	4671.67	5512.33	2492.33	2843
K02170	biotin biosynthesis protein BioH	2705.67	2679.67	2122.33	1793.67	2237.33
K02171	penicillinase repressor	0	0	0.333333	0	0
K02172	bla regulator protein blaR1	28	0.666667	8.66667	0	0
K02173	hypothetical protein	159	15.3333	26.3333	0	3
K02182	crotonobetaine/carnitine-CoA ligase [EC:6.2.1.-]	1668	1814.67	2725	488.667	776
K02188	cobalamin biosynthesis protein CbiD;cobalt-precorrin-5B (C1)-methyltransferase [EC:2.1.1.195]	1479.67	1069.67	1358	454.667	1380.33
K02189	cobalamin biosynthesis protein CbiG;cobalt-precorrin 5A hydrolase [EC:3.7.1.12]	3976	2918.67	2428	1642.33	1382.33
K02190	sirohydrochlorin cobaltochelatase [EC:4.99.1.3]	132.667	43.3333	182.667	20	29
K02191	precorrin-8W decarboxylase [EC:1.-.-.-];cobalt-precorrin-7 (C15)-methyltransferase [EC:2.1.1.196]	67.3333	17.3333	29	19.3333	19.3333
K02192	bacterioferritin-associated ferredoxin	5722	5238.33	6215.67	2374	2567
K02193	heme exporter protein A [EC:3.6.3.41]	6755	5497	6114.67	2045	2791.67
K02194	heme exporter protein B	7152.33	6552.67	7230.33	2884.67	4182.67
K02195	heme exporter protein C	7609.67	6693.67	7662.33	3018.33	4660.67
K02196	heme exporter protein D	3572.67	4109.33	4311.67	1595.33	2246.67
K02197	cytochrome c-type biogenesis protein CcmE	7564	6438.33	7672.67	3016.33	4659.33
K02198	cytochrome c-type biogenesis protein CcmF	7639.67	6720.33	7690	3015	4418.33
K02199	cytochrome c biogenesis protein CcmG, thiol:disulfide interchange protein DsbE	7098.67	6654	6693.33	2199	3035.33
K02200	cytochrome c-type biogenesis protein CcmH	11768.3	9354	10794.3	3667.67	4787
K02203	phosphoserine / homoserine phosphotransferase [EC:3.1.3.3 2.7.1.39]	3655.33	1910.67	1906.33	1274.33	1610
K02204	homoserine kinase type II [EC:2.7.1.39]	7168.33	4855.33	6034.33	1903.33	2180
K02205	arginine/ornithine permease	18.6667	27	16.6667	65.3333	43
K02217	ferritin [EC:1.16.3.1]	1224.33	2237	2405.67	2188.67	3115.67
K02221	YggT family protein	7935.67	6538	7519.33	4488.33	4220.33
K02224	cobyrinic acid a,c-diamide synthase [EC:6.3.5.9 6.3.1.-];cobyrinic acid a,c-diamide synthase [EC:6.3.5.9 6.3.5.11]	9558.67	8034.33	8962.33	3327.33	4558.33
K02225	cobalamin biosynthetic protein CobC	4723.33	3858.67	4679.67	1231.33	1899.33
K02226	alpha-ribazole phosphatase [EC:3.1.3.73]	442.667	1236.33	554.333	65	629.667
K02227	adenosylcobinamide-phosphate synthase [EC:6.3.1.10];adenosylcobinamide-phosphate synthase CobD [EC:6.3.1.10]	7453	6714	8781.67	2305	2574
K02228	precorrin-6A synthase [EC:2.1.1.152]	2528	2086.67	1133.33	1250	1131.33
K02229	precorrin-3B synthase [EC:1.14.13.83]	3076	2669.33	1489	1374.67	1143
K02230	cobaltochelatase CobN [EC:6.6.1.2]	3743	3509	3195.33	1947.33	2098
K02231	adenosylcobinamide kinase / adenosylcobinamide-phosphate guanylyltransferase [EC:2.7.1.156 2.7.7.62]	13524.7	10985.7	12362.7	3667.33	5595.67
K02232	adenosylcobyric acid synthase [EC:6.3.5.10]	5962.67	5310.67	6174.67	1769.67	2161
K02233	adenosylcobinamide-GDP ribazoletransferase [EC:2.7.8.26]	7358.33	6304.67	6601	2352	2849
K02234	cobalamin biosynthesis protein CobW	3338.67	2445.67	1861	1582.33	2016
K02236	leader peptidase (prepilin peptidase) / N-methyltransferase [EC:3.4.23.43 2.1.1.-]	248.333	21.3333	133.667	23.6667	0.666667
K02237	competence protein ComEA	5893	5653.33	6310	4877.67	3444.33
K02238	competence protein ComEC	8779	7904	8996	6221.67	5813.33
K02239	competence protein ComER	59.6667	7.33333	30.3333	0.333333	0.333333
K02240	competence protein ComFA	121.333	19.6667	74	11.6667	0.333333
K02241	competence protein ComFB	15	3	12.6667	0	3
K02242	competence protein ComFC	102.333	24	86.6667	12.3333	0.333333
K02243	competence protein ComGA	118.667	19.6667	73.6667	11.6667	0.333333
K02244	competence protein ComGB	109.333	11.6667	58.6667	11.6667	0
K02245	competence protein ComGC	121	29.3333	76	12.3333	0.333333
K02246	competence protein ComGD	99.3333	8.66667	48	0.333333	0
K02247	competence protein ComGE	32.3333	4.33333	11.3333	0	0
K02248	competence protein ComGF	92.3333	8.66667	44.6667	10.3333	0
K02249	competence protein ComGG	28.3333	3.66667	10.3333	0	0
K02250	competence protein ComK	94.3333	8	44	0	0
K02251	competence protein ComQ	15.3333	3	11	0.333333	0.333333
K02253	competence protein ComX	9.66667	1	3.66667	0	0
K02254	competence protein ComZ	27	1.66667	17.6667	0	0
K02255	ferritin-like protein 2	210.333	123.333	86	64	220.667
K02258	cytochrome c oxidase assembly protein subunit 11;cytochrome c oxidase subunit XI assembly protein	5983.33	4659.67	5734.33	2387	2217
K02259	cytochrome c oxidase assembly protein subunit 15;cytochrome c oxidase subunit XV assembly protein	7258	6653.33	7980.33	5910.67	4968.67
K02266	cytochrome c oxidase subunit 6a	15.6667	159	58.3333	113.333	198.667
K02274	cytochrome c oxidase subunit I [EC:1.9.3.1]	10573	11559.3	12701.3	7018	5498
K02275	cytochrome c oxidase subunit II [EC:1.9.3.1]	11627.3	12477.3	14527	6573.67	5478
K02276	cytochrome c oxidase subunit III [EC:1.9.3.1]	12244.3	11700.3	14412.3	7188.33	6986
K02277	cytochrome c oxidase subunit IV [EC:1.9.3.1]	93.3333	9	46	0.333333	0.333333
K02278	prepilin peptidase CpaA [EC:3.4.23.43]	6865	5127.33	5620	1808.67	2142.33
K02279	pilus assembly protein CpaB	8346.67	6625.33	8135	2020	2277.67
K02280	pilus assembly protein CpaC	8314	6593.33	7973.33	2018.33	2271.67
K02281	pilus assembly protein CpaD	2762.67	1430	1713.67	220.333	710.667
K02282	pilus assembly protein CpaE	8160	6538.33	7968.33	1839.67	2162.67
K02283	pilus assembly protein CpaF	8948.33	8265	9092.33	4639.67	3253.33
K02284	phycocyanin alpha chain	34.6667	16	2.66667	0.666667	0.666667
K02285	phycocyanin beta chain	34.6667	16	2.66667	0.666667	0.666667
K02286	phycocyanin-associated rod linker protein	35	16	2.66667	0.666667	0.666667
K02287	phycocyanin-associated, rod	17.6667	8	1	0	0.333333
K02288	phycocyanobilin lyase alpha subunit [EC:4.-.-.-]	18	8	1	0	0.333333
K02289	phycocyanobilin lyase beta subunit	17.6667	8	1	0	0.333333
K02290	phycobilisome rod-core linker protein	35.6667	16	2.66667	0.666667	0.666667
K02291	phytoene synthase [EC:2.5.1.32]	6794	6644	8399.33	934.333	1244.33
K02292	beta-carotene ketolase (CrtO type)	19.3333	16	14	2.33333	0.666667
K02293	phytoene dehydrogenase, phytoene desaturase [EC:1.14.99.-]	37.3333	30.6667	182.333	11	69.3333
K02294	beta-carotene hydroxylase [EC:1.14.13.-]	2249.33	1088.33	1901	1214.33	1757.33
K02297	cytochrome o ubiquinol oxidase subunit II [EC:1.10.3.-]	9236	8134.33	10313.3	2477.33	2584.33
K02298	cytochrome o ubiquinol oxidase subunit I [EC:1.10.3.-]	8080.33	6838.67	8205	2475	2578.67
K02299	cytochrome o ubiquinol oxidase subunit III [EC:1.10.3.-]	9249.67	8246.67	10322.3	2479.67	2585
K02300	cytochrome o ubiquinol oxidase operon protein cyoD	9238.67	8125.33	10316	2476.33	2584
K02301	protoheme IX farnesyltransferase [EC:2.5.1.-]	8925.33	8156.33	9120.67	6265.33	6481
K02302	uroporphyrin-III C-methyltransferase / precorrin-2 dehydrogenase / sirohydrochlorin ferrochelatase [EC:2.1.1.107 1.3.1.76 4.99.1.4]	22607	20504.3	19464.3	6788	13578
K02303	uroporphyrin-III C-methyltransferase [EC:2.1.1.107]	8340.67	8141.33	10314	3498.67	5482.33
K02304	precorrin-2 dehydrogenase / sirohydrochlorin ferrochelatase [EC:1.3.1.76 4.99.1.4]	1548.33	2210.67	2054.33	1161.67	473.333
K02305	nitric-oxide reductase, cytochrome c-containing subunit II [EC:1.7.99.7];nitric oxide reductase, cytochrome c-containing subunit II	1002.67	609	1014.67	493.333	1156
K02312	2,3-dihydroxybenzoate-AMP ligase [EC:2.7.7.58]	1442.33	1650.67	2642.67	2276.33	679
K02313	chromosomal replication initiator protein	9547.33	8583.67	9979.33	6921	6486.33
K02314	replicative DNA helicase [EC:3.6.4.12];replicative DNA helicase [EC:3.6.1.-]	12090.7	9061.33	10607.3	7381.33	6574.33
K02315	DNA replication protein DnaC	818.333	1002.33	544.667	139	465
K02316	DNA primase [EC:2.7.7.-]	9460.33	8284	9539	6566.33	6090.67
K02317	DNA replication protein DnaT	211.667	124	88.3333	65	249.667
K02319	DNA polymerase I [EC:2.7.7.7]	6.66667	3.66667	57.6667	0	0.666667
K02330	DNA polymerase beta subunit [EC:2.7.7.7 4.2.99.-]	11.6667	8.33333	7.33333	15.6667	603.667
K02334	DNA polymerase bacteriophage-type [EC:2.7.7.7]	8572	6566.67	7963.67	2265.67	1905
K02335	DNA polymerase I [EC:2.7.7.7]	10162	8749	10419.3	9023.33	7217
K02336	DNA polymerase II [EC:2.7.7.7]	2790.67	3926.67	4085.33	1162.67	2310
K02337	DNA polymerase III subunit alpha [EC:2.7.7.7]	10170.3	9589	10960.7	8746.33	7712
K02338	DNA polymerase III subunit beta [EC:2.7.7.7]	9577	8368.33	9624.67	6714	6125
K02339	DNA polymerase III subunit chi [EC:2.7.7.7]	7840.67	5987.67	6831.33	2689.33	3402
K02340	DNA polymerase III subunit delta [EC:2.7.7.7]	9425.67	8284.33	9477.67	6602	6097
K02341	DNA polymerase III subunit delta' [EC:2.7.7.7]	9318.33	8180.33	9317.33	6564	6087.67
K02342	DNA polymerase III subunit epsilon [EC:2.7.7.7]	17771	16027	21482	16435.3	12851.3
K02343	DNA polymerase III subunit gamma/tau [EC:2.7.7.7]	9530.33	8291.67	9625.33	6506	5938.33
K02344	DNA polymerase III subunit psi [EC:2.7.7.7]	397.333	1078	646	132.667	1008.67
K02345	DNA polymerase III subunit theta [EC:2.7.7.7]	562.333	2017.67	1109.67	177.333	1608
K02346	DNA polymerase IV [EC:2.7.7.7]	10932.3	11052	11905.3	9332.67	8017.67
K02347	DNA polymerase (family X)	998.333	1347	1576	866.333	1412.33
K02348	ElaA protein	2590.33	3328.33	2683.33	2278.33	3149.67
K02351	putative membrane protein	996	751.333	1235.67	939.667	1133.67
K02352	drp35	3.66667	1	1.33333	0	11.3333
K02355	elongation factor EF-G [EC:3.6.5.3];elongation factor G	14040	12857	14544.7	8603.67	8477.67
K02356	elongation factor P;elongation factor EF-P	10267.7	10281.3	10576	7404.33	7315
K02357	elongation factor EF-Ts;elongation factor Ts	9463	8299.67	9559.33	6603	6098.67
K02358	elongation factor EF-Tu [EC:3.6.5.3];elongation factor Tu	13228	12427.3	14587.7	8060	8379.33
K02361	isochorismate synthase [EC:5.4.4.2]	1169.33	585.667	653.333	694	689.333
K02362	enterobactin synthetase component D [EC:2.7.8.-]	1244	1593.67	1061.67	1049	1272.67
K02363	enterobactin 2,3-dihydroxybenzoate-AMP ligase / S-dihydroxybenzoyltransferase [EC:2.7.7.58 2.3.1.-]	1390	396	580.333	138.667	590.333
K02364	enterobactin synthetase component F [EC:2.7.7.-]	471.333	258	324	522	347.667
K02371	enoyl-[acyl carrier protein] reductase II [EC:1.3.1.-]	2450.33	1596.67	2120.33	1005.33	792.667
K02372	3R-hydroxymyristoyl ACP dehydrase [EC:4.2.1.-]	9115	8277.33	9442.33	4409.67	5908.67
K02377	GDP-L-fucose synthase [EC:1.1.1.271]	4503.67	4786.67	6145.33	4348	3405.33
K02379	FdhD protein	10169	9639.33	11951.3	5275.33	4285.67
K02380	FdhE protein	1342	1750.33	1451	622.333	1403
K02381	FdrA protein	263.333	940.333	418	44	595.667
K02383	flagellar protein FlbB	0.333333	0	2	0	0
K02385	flagellar protein FlbD	263.333	704.333	223	70.3333	223
K02386	flagella basal body P-ring formation protein FlgA	5321	5835	6814.67	2651.33	4187
K02387	flagellar basal-body rod protein FlgB	8138.67	7875	9321.33	2775.33	4431.33
K02388	flagellar basal-body rod protein FlgC	7245.33	6763	7545.67	2851	4646.67
K02389	flagellar basal-body rod modification protein FlgD	5926.67	7002.33	7802.67	2728.67	4421.67
K02390	flagellar hook protein FlgE	7121.33	6700.67	7316	2793.33	5043.67
K02391	flagellar basal-body rod protein FlgF	6707.67	6423.67	6867.33	2709.33	4201
K02392	flagellar basal-body rod protein FlgG	7351.67	7324.33	8062	2724	4136.33
K02393	flagellar L-ring protein precursor FlgH	6981.67	6931.67	7699	2721	4198
K02394	flagellar P-ring protein precursor FlgI	6749.67	6521.33	7042	2711.67	4191.67
K02395	flagellar protein FlgJ	5358.67	4639.33	5364.33	2466.67	2892.67
K02396	flagellar hook-associated protein 1 FlgK	7081.33	6691.33	7229	2777.67	4452.67
K02397	flagellar hook-associated protein 3 FlgL	5557	6442.33	7002	2703.33	3796.33
K02398	negative regulator of flagellin synthesis FlgM	4229.67	5217.67	5379.33	2486.33	2925.33
K02399	flagella synthesis protein FlgN	3352.33	4097	4700.33	1365	2686.33
K02400	flagellar biosynthesis protein FlhA	7288	6948	7797	2707	4216.33
K02401	flagellar biosynthetic protein FlhB	5565.67	6587	7068.67	2651.33	4201.33
K02402	flagellar transcriptional activator FlhC	3667	4355.67	5889.67	788.667	1455
K02403	flagellar transcriptional activator FlhD	3698.67	4374.67	5920.67	824	1448.67
K02404	flagellar biosynthesis protein FlhF	3450.67	3352.67	4356	2226	1607
K02405	RNA polymerase sigma factor for flagellar operon FliA	6173.67	5939.33	6615	2634.33	3175
K02406	flagellin	12271.3	10244.7	12471	4109.67	5271.33
K02407	flagellar hook-associated protein 2	7236.67	6950.33	8781	2677.67	3368.33
K02408	flagellar hook-basal body complex protein FliE	7230.33	6964.67	7923.33	2809.67	4436
K02409	flagellar M-ring protein FliF	6955	6578.67	7161	2756	4422
K02410	flagellar motor switch protein FliG	6981.33	6638	7187.33	2757.67	4409.67
K02411	flagellar assembly protein FliH	4852	5934	6533	2498.67	3550
K02412	flagellum-specific ATP synthase [EC:3.6.3.14]	6957	6569	7154.33	2738.67	3722.67
K02413	flagellar FliJ protein	4108	4927	5277	2363.33	2677.33
K02414	flagellar hook-length control protein FliK	3950	4484	5177.33	2473.33	3023
K02415	flagellar FliL protein	6958.67	6294	7097.33	2887	4567
K02416	flagellar motor switch protein FliM	5380	6471.33	6772	2573.67	3907.33
K02417	flagellar motor switch protein FliN/FliY	6004.67	7273.33	7422.67	2634	4144.67
K02418	flagellar protein FliO/FliZ	4569.33	5489.33	5984.67	2376.33	2681.67
K02419	flagellar biosynthetic protein FliP	6937.33	6604.67	7144.33	2702.33	4213.67
K02420	flagellar biosynthetic protein FliQ	7172	7006	7834.33	2708	4215
K02421	flagellar biosynthetic protein FliR	6921.33	6601.67	7138	2702.33	4208.67
K02422	flagellar protein FliS	4613	5557	6382.33	2555.67	3174.67
K02423	flagellar protein FliT	2681.33	2964.33	4086.33	849.333	1630.33
K02424	cystine transport system substrate-binding protein	1498.33	2705.33	1706.33	1162.67	2078.33
K02425	FliZ protein	405.333	1091	663	130.333	981
K02426	cysteine desulfuration protein SufE	6071.67	6412.67	6148	5925.33	6514.33
K02427	ribosomal RNA large subunit methyltransferase E [EC:2.1.1.-]	7881.33	6034.67	6930.67	2691.33	3402.67
K02428	nucleoside-triphosphate pyrophosphatase [EC:3.6.1.19]	7030.33	6293.67	5968.67	5930	5639.33
K02429	MFS transporter, FHS family, L-fucose permease	7370.33	6924	8765.67	6084	9165.67
K02430	DeoR family transcriptional regulator, L-fucose operon activator	359.333	1026.67	513.333	112.333	877.333
K02431	L-fucose mutarotase [EC:5.1.3.-]	1425.67	953	1204.33	355	512
K02434	aspartyl-tRNA(Asn)/glutamyl-tRNA (Gln) amidotransferase subunit B [EC:6.3.5.6 6.3.5.7]	16377.7	12232	16088	9134	8497
K02435	aspartyl-tRNA(Asn)/glutamyl-tRNA (Gln) amidotransferase subunit C [EC:6.3.5.6 6.3.5.7]	16357	12217.3	15983.3	9134	8496.33
K02436	DeoR family transcriptional regulator, galactitol utilization operon repressor	137.333	1002	460.667	105	738.667
K02437	glycine cleavage system H protein	9529.33	8986.67	9877.33	7846.33	6770.67
K02438	glycogen operon protein GlgX [EC:3.2.1.-]	4897.33	8225	5522	4771	4076
K02439	thiosulfate sulfurtransferase [EC:2.8.1.1]	1394.67	2451.33	1562	1053	2011.33
K02440	glycerol uptake facilitator protein	3815.67	4702.67	4277	4707.67	4357
K02441	GlpG protein	670	1384.67	969.667	382.333	1559.33
K02442	membrane protein GlpM	921	1350.33	776	891	959
K02443	glycerol uptake operon antiterminator	1814	1666.67	2587	296.667	128.333
K02444	DeoR family transcriptional regulator, glycerol-3-phosphate regulon repressor	5334.67	5069	5476	1882.33	3131
K02445	MFS transporter, OPA family, glycerol-3-phosphate transporter	1757.67	2849.33	2318	1503.67	3305.33
K02446	fructose-1,6-bisphosphatase II [EC:3.1.3.11]	3779.33	3167.33	3233	2771.33	2598.67
K02448	nitric-oxide reductase NorD protein [EC:1.7.99.7];nitric oxide reductase NorD protein	874.333	518.667	855.333	285.667	851.333
K02450	general secretion pathway protein A	614.667	1183.67	1229	271.333	1053
K02451	general secretion pathway protein B	422	139.667	499	86.6667	248.667
K02452	general secretion pathway protein C	5405.33	4992.67	5972.67	1963.67	2537.67
K02453	general secretion pathway protein D	8958	9910.67	10851	4020	4597.33
K02454	general secretion pathway protein E	10966.7	10074	12771.7	5781	6128
K02455	general secretion pathway protein F	8657.67	8751.67	10491.3	4053.33	4374.33
K02456	general secretion pathway protein G	13536.3	13306.7	17161.3	4582	5714
K02457	general secretion pathway protein H	5176.67	6856.67	6616.67	3349	3384.67
K02458	general secretion pathway protein I	5837.67	6759	6806.33	3506	3467.67
K02459	general secretion pathway protein J	6497.33	6692.67	6848.67	3505.33	3452.67
K02460	general secretion pathway protein K	6509.33	6893.33	6967.33	3529.67	3456
K02461	general secretion pathway protein L	6345.67	5937	6387	3444.67	2853.67
K02462	general secretion pathway protein M	6046.33	6778.67	6657.67	3382.33	3298.67
K02463	general secretion pathway protein N	4849	3794	5063	2043.67	1105.33
K02464	general secretion pathway protein O [EC:3.4.23.43 2.1.1.-]	89.3333	23	211.333	25.3333	88.6667
K02465	general secretion pathway protein S	59.3333	12	115.667	22	119.667
K02466	glucitol operon activator protein	739	1138	803	180.667	832
K02467	GutQ protein	275.667	159	144.333	86	366.667
K02468	DeoR family transcriptional regulator, glucitol operon repressor	197.667	933.333	474	68.3333	819
K02469	DNA gyrase subunit A [EC:5.99.1.3]	9911	8750.33	10248.7	9032.33	7025.33
K02470	DNA gyrase subunit B [EC:5.99.1.3]	9895	8916.67	10214.7	9031.67	7038.33
K02471	putative ATP-binding cassette transporter	3735.67	5265	4850	1680	1958.33
K02472	UDP-N-acetyl-D-mannosaminuronic acid dehydrogenase [EC:1.1.1.-]	2834.33	1388.67	1052.67	231	1029.33
K02473	UDP-N-acetylglucosamine 4-epimerase [EC:5.1.3.7]	0.333333	0	4	0	0
K02474	UDP-N-acetyl-D-galactosamine dehydrogenase [EC:1.1.1.-]	1811.33	1287	2617	2415	3028
K02475	two-component system, CitB family, response regulator	356	351.667	676.333	2357.67	968
K02476	two-component system, CitB family, sensor kinase [EC:2.7.13.3]	356.333	361.333	672.667	2358	954.667
K02477	two-component system, LytT family, response regulator	5761	7384	8665.67	5607.67	8709.33
K02478	two-component system, LytT family, sensor kinase [EC:2.7.13.3]	1049	2479.67	1785.33	2534.33	2479
K02479	two-component system, NarL family, response regulator	919.667	2859.67	1016.67	906.333	762
K02480	two-component system, NarL family, sensor kinase [EC:2.7.13.3]	2256.33	2091.33	3028.67	659	873.333
K02481	two-component system, NtrC family, response regulator	3007	2115	2162.67	1552.33	1201.67
K02482	two-component system, NtrC family, sensor kinase [EC:2.7.13.3]	957.667	1764.67	1251.33	900	992
K02483	two-component system, OmpR family, response regulator	34350.7	30222.3	38102.7	18352	16320
K02484	two-component system, OmpR family, sensor kinase [EC:2.7.13.3]	10935	13145.3	16540	10914.3	7450.33
K02485	two-component system, unclassified family, response regulator	914.333	1477.67	1379.33	858.667	1243.67
K02486	two-component system, unclassified family, sensor kinase [EC:2.7.13.3]	775	1179	677	681.667	454
K02487	type IV pili sensor histidine kinase and response regulator	2561.67	2736.33	3475.67	1018.67	1174
K02488	two-component system, cell cycle response regulator	2854.33	1890.67	2185.67	1041.33	737.667
K02490	two-component system, response regulator, stage 0 sporulation protein F	95	8.33333	43.3333	0.333333	1.66667
K02491	two-component system, sporulation sensor kinase A [EC:2.7.13.3]	32.3333	4	22.3333	0.333333	0.333333
K02492	glutamyl-tRNA reductase [EC:1.2.1.70]	6555.67	6828.33	7822.33	6371.67	5399
K02493	methyltransferase [EC:2.1.1.-]	9314.33	8278.67	9476.67	6622	6119
K02494	outer membrane lipoprotein LolB	5075.67	4561.33	5200.33	2471.33	2719.67
K02495	oxygen-independent coproporphyrinogen III oxidase [EC:1.3.99.22]	17408.3	15704.3	17843.3	11018.3	12289.7
K02496	uroporphyrin-III C-methyltransferase [EC:2.1.1.107]	2292.33	2941.33	2643.33	2296.67	2621.67
K02497	HemX protein	93.3333	9	44	0.333333	0.333333
K02498	HemY protein	4694	5367.67	5738.67	2487	3326
K02499	tetrapyrrole methylase family protein / MazG family protein	168	45	167.667	1.33333	6.33333
K02500	cyclase HisF [EC:4.1.3.-];cyclase [EC:4.1.3.-]	9516.33	8757	9940.33	7307	6518.67
K02501	glutamine amidotransferase [EC:2.4.2.-]	9530	8776.67	9986	7343.67	6527
K02502	ATP phosphoribosyltransferase regulatory subunit	7386	4884.33	6344	1901	2195.33
K02503	Hit-like protein involved in cell-cycle regulation	8660.33	8362.67	10473	6860.67	5274.33
K02504	protein transport protein HofB	424.667	1094	675.333	132	992.667
K02505	protein transport protein HofC	424.667	1094	675.333	132	992.667
K02506	leader peptidase HopD [EC:3.4.23.43]	210.333	123.667	86	64	220.667
K02507	protein transport protein HofQ	425.333	1094	675.667	132	989.667
K02508	AraC family transcriptional regulator, 4-hydroxyphenylacetate 3-monooxygenase operon regulatory protein	854	1449.67	783	918.333	964.667
K02509	2-oxo-hept-3-ene-1,7-dioate hydratase [EC:4.2.1.-]	2816.67	2304	1813	3805.67	2466.67
K02510	2,4-dihydroxyhept-2-ene-1,7-dioic acid aldolase [EC:4.1.2.-]	7153	6628.33	7736	4782	2954.33
K02511	MFS transporter, ACS family, 4-hydroxyphenylacetate permease	106.667	212.667	124.333	70	274
K02517	lipid A biosynthesis lauroyl acyltransferase [EC:2.3.1.-]	14794.3	11397	15100.7	6761	7681
K02518	translation initiation factor IF-1	13771.7	11385	14577.7	7203.67	6328.67
K02519	translation initiation factor IF-2	9452.33	8294	9565.33	6602.67	6096.33
K02520	translation initiation factor IF-3	9334.67	8137.67	9489.67	6480.33	5885
K02521	LysR family transcriptional regulator, positive regulator for ilvC	451.333	1096.67	685.333	154.333	1023.67
K02523	octaprenyl-diphosphate synthase [EC:2.5.1.-];octaprenyl-diphosphate synthase [EC:2.5.1.90];octaprenyl diphosphate synthase [EC:2.5.1.-]	8822	7635.33	8773.67	4157	5164
K02525	LacI family transcriptional regulator, kdg operon repressor	1129.33	1603.33	1148.67	1046.33	1444.33
K02526	2-keto-3-deoxygluconate permease	1577	2550.67	2743	183.333	876
K02527	3-deoxy-D-manno-octulosonic-acid transferase [EC:2.-.-.-]	6909	7053	7701.33	4094.33	5148.67
K02528	16S rRNA (adenine1518-N6/adenine1519-N6)-dimethyltransferase [EC:2.1.1.182];dimethyladenosine transferase [EC:2.1.1.-]	9464	8386	9570	6605.33	6101
K02530	DeoR family transcriptional regulator, lactose phosphotransferase system repressor	28.3333	9.66667	29.3333	10.6667	0.333333
K02531	transcriptional antiterminator	3	0.666667	3	0	0
K02532	MFS transporter, OHS family, lactose permease	822	3142.67	1737.33	355.667	2500.33
K02533	tRNA/rRNA methyltransferase [EC:2.1.1.-]	8500.67	7787	7833.67	2813.67	4303.67
K02535	UDP-3-O-[3-hydroxymyristoyl] N-acetylglucosamine deacetylase [EC:3.5.1.-]	6955	7035.67	7726	4101	5154
K02536	UDP-3-O-[3-hydroxymyristoyl] glucosamine N-acyltransferase [EC:2.3.1.-]	7073.67	8120.67	8222	4857.67	5802.67
K02538	activator of the mannose operon, transcriptional antiterminator	182.667	20.3333	116	13	23.6667
K02545	penicillin-binding protein 2 prime	0.666667	1	1	0	0
K02546	methicillin resistance regulatory protein	56.3333	46.6667	61.6667	16.3333	113.667
K02547	methicillin resistance protein	23.3333	8.33333	22	0	2.66667
K02548	1,4-dihydroxy-2-naphthoate octaprenyltransferase [EC:2.5.1.74];1,4-dihydroxy-2-naphthoate octaprenyltransferase [EC:2.5.1.74 2.5.1.-];1,4-dihydroxy-2-naphthoate octaprenyltransferase [EC:2.5.1.-]	2871	4173	4802.33	6677	5358
K02549	O-succinylbenzoate synthase [EC:4.2.1.113]	1834	2435	2532.67	4858	2502.33
K02550	glycolate permease	155.333	11.3333	15.6667	0	0
K02551	2-succinyl-5-enolpyruvyl-6-hydroxy-3-cyclohexene-1-carboxylate synthase [EC:2.2.1.9]	1029.33	1862	1791.67	3195.67	2175
K02552	menaquinone-specific isochorismate synthase [EC:5.4.4.2]	888	1484.33	1442.67	2573	1819.33
K02553	regulator of ribonuclease activity A	4853.33	4780	4968.33	1333.33	2346
K02554	2-keto-4-pentenoate hydratase [EC:4.2.1.80]	3510.67	1841	2838.33	283.333	104.667
K02556	chemotaxis protein MotA	8195.33	8002	9260.67	3296	5470.33
K02557	chemotaxis protein MotB	9940.33	9540.67	11654	5782.33	9199.67
K02558	UDP-N-acetylmuramate: L-alanyl-gamma-D-glutamyl-meso-diaminopimelate ligase [EC:6.3.2.-]	5737.33	5987.67	6720	3934.67	4468.67
K02560	lipid A biosynthesis (KDO)2-(lauroyl)-lipid iva acyltransferase [EC:2.3.1.-]	403.333	1078.33	652.667	133	1022.67
K02562	mannitol operon repressor	374.667	1055	620	131.333	980
K02563	UDP-N-acetylglucosamine--N-acetylmuramyl-(pentapeptide) pyrophosphoryl-undecaprenol N-acetylglucosamine transferase [EC:2.4.1.227]	9452	8255	9553.67	6601	6111.33
K02564	glucosamine-6-phosphate deaminase [EC:3.5.99.6]	2770.33	3853.67	5275.67	5393	7072.33
K02565	N-acetylglucosamine repressor	429	1101.33	682.667	133.333	1010.33
K02566	NagD protein	1200.67	1900	2128.33	3106.67	3263.33
K02567	periplasmic nitrate reductase NapA [EC:1.7.99.4]	1888.67	1777.33	2883.67	488	686
K02568	cytochrome c-type protein NapB	1666.67	1543.33	2535	117.667	137.333
K02569	cytochrome c-type protein NapC	2044	1658	3032	392	237
K02570	periplasmic nitrate reductase NapD	1661.33	1529	2515	314.333	196
K02571	periplasmic nitrate reductase NapE	1254.67	1403.33	2183.67	71.6667	39.6667
K02572	ferredoxin-type protein NapF	440	203.333	367.333	238	163.667
K02573	ferredoxin-type protein NapG	344.333	97.3333	392.333	3.33333	61.3333
K02574	ferredoxin-type protein NapH	349.667	100	380.667	3.33333	61.6667
K02575	MFS transporter, NNP family, nitrate/nitrite transporter	12875	10709	13206.3	6259	4266
K02584	Nif-specific regulatory protein	396.333	636.667	691	36.3333	72.3333
K02585	nitrogen fixation protein NifB	305.333	655.667	398	30.3333	60.6667
K02586	nitrogenase molybdenum-iron protein alpha chain [EC:1.18.6.1]	372.667	909.667	505	35.6667	74
K02587	nitrogenase molybdenum-cofactor synthesis protein NifE	290.333	659.667	400	30	63
K02588	nitrogenase iron protein NifH [EC:1.18.6.1]	416.667	762	546.333	35.6667	92.6667
K02589	nitrogen regulatory protein PII 1	31.3333	8	127.667	0.333333	5
K02590	nitrogen regulatory protein PII 2	34	8	127.667	0.333333	5
K02591	nitrogenase molybdenum-iron protein beta chain [EC:1.18.6.1]	379.667	817.667	527.333	36.3333	87
K02592	nitrogenase molybdenum-iron protein NifN	270.333	645.667	333.333	30	59
K02593	nitrogen fixation protein NifT	254.333	466.333	208.667	29.3333	56
K02594	homocitrate synthase NifV	223.667	560.667	301.333	13	43.6667
K02595	nitrogen fixation protein NifW	240.667	638.667	246.667	27.6667	44.3333
K02596	nitrogen fixation protein NifX	282	652.667	324.667	29.6667	57
K02597	nitrogen fixation protein NifZ	1830.67	815.333	540.333	87.6667	84
K02598	nitrite transporter NirC	318	67.3333	164.667	25.6667	68
K02600	N utilization substance protein A	9461.33	8299	9559	6603	6098.67
K02601	transcriptional antiterminator NusG	9939.33	8483	9872.67	6607	6106.33
K02609	phenylacetic acid degradation protein	2802.33	2943.67	4007	3531.33	2288.67
K02610	phenylacetic acid degradation protein	2741.33	2920	3959.33	3530.33	2288
K02611	phenylacetic acid degradation protein	2745	2923.67	3968.67	3530.33	2288.33
K02612	phenylacetic acid degradation protein	2745	2924.33	3968.67	3530.33	2288.33
K02613	phenylacetic acid degradation NADH oxidoreductase	3131	3641	5138.67	4998.33	4046
K02614	phenylacetic acid degradation protein	3741.67	4236	4968.67	4393.67	3110
K02615	acetyl-CoA acetyltransferase [EC:2.3.1.-]	104.333	124.333	93	64.6667	239.333
K02616	phenylacetic acid degradation operon negative regulatory protein	1989	1192.67	1607	2706	2130.67
K02617	phenylacetic acid degradation protein	482.333	242	493.333	155	462.667
K02618	phenylacetic acid degradation protein	887	1166	1397.33	3229.67	2124.67
K02619	4-amino-4-deoxychorismate lyase [EC:4.1.3.38]	4176.33	3915.67	3438.67	4695	3225.33
K02621	topoisomerase IV subunit A [EC:5.99.1.-]	8519.33	5981	7944.67	4112.33	4569.33
K02622	topoisomerase IV subunit B [EC:5.99.1.-]	8621	6872.33	8347.67	4154.67	5159
K02623	LysR family transcriptional regulator, pca operon transcriptional activator	746.333	604.667	553.333	359	1499.33
K02624	IclR family transcriptional regulator, pca regulon regulatory protein	10663.3	10689	14217	5454.33	3816.67
K02625	MFS transporter, MHS family, dicarboxylic acid transporter PcaT	5.66667	2.33333	8.66667	0.666667	0.333333
K02626	arginine decarboxylase [EC:4.1.1.19]	31.3333	296.667	215.667	8.66667	3.33333
K02634	apocytochrome f	18	8	1	0	0.333333
K02635	cytochrome b6	18	8	65.6667	0	0.333333
K02636	cytochrome b6-f complex iron-sulfur subunit [EC:1.10.99.1]	471.333	356.667	770.667	675	1038
K02637	cytochrome b6-f complex subunit 4	18	8	1	0	0.333333
K02638	plastocyanin	32	14	6.66667	0.333333	0.333333
K02639	ferredoxin	94.6667	51	91.6667	2.33333	13
K02640	cytochrome b6-f complex subunit 5	18	8	1	0	0.333333
K02641	ferredoxin--NADP+ reductase [EC:1.18.1.2]	22.6667	50.6667	9.66667	4.66667	0.666667
K02643	cytochrome b6-f complex subunit 7	0.666667	0	0	0	0
K02647	carbohydrate diacid regulator	1610.67	2476.33	1650.33	1055	1939.67
K02650	type IV pilus assembly protein PilA	6277	5158	7332.67	3046.33	1996.67
K02651	pilus assembly protein Flp/PilA	10368.7	9893.33	11414	2139	3068.33
K02652	type IV pilus assembly protein PilB	5227.33	4443.67	5276	2163.33	1493.67
K02653	type IV pilus assembly protein PilC	5351.67	4724	5886.67	2700	2315.67
K02654	leader peptidase (prepilin peptidase) / N-methyltransferase [EC:3.4.23.43 2.1.1.-]	14070	13955	14880	9790	7113.67
K02655	type IV pilus assembly protein PilE	7042.33	5612.67	8011.33	3216.67	2662.33
K02656	type IV pilus assembly protein PilF	4487	4259.67	4885.33	2332	2424.67
K02657	twitching motility two-component system response regulator PilG	5194.67	4727.67	5157.67	3234.33	2154.33
K02658	twitching motility two-component system response regulator PilH	4838	3505.67	4628.67	2926.67	1799
K02659	twitching motility protein PilI	4570.33	3391	4452.33	2275	1695.67
K02660	twitching motility protein PilJ	4599.33	3451	4507.67	2277.67	1697.33
K02661	type IV pilus assembly protein PilK	82.6667	15.3333	152.667	29.6667	44.6667
K02662	type IV pilus assembly protein PilM	4020.33	3010.33	4266	1612.67	1257.67
K02663	type IV pilus assembly protein PilN	4927	4186.33	4871	2298	1722.67
K02664	type IV pilus assembly protein PilO	3911	2776.33	4191.33	1630.33	1495
K02665	type IV pilus assembly protein PilP	3610	2224.33	3846	1594	1245
K02666	type IV pilus assembly protein PilQ	4201.33	2743.67	4564.67	1934	1654
K02667	two-component system, NtrC family, response regulator PilR	3686.33	2240	3841.67	1588.67	1220.33
K02668	two-component system, NtrC family, sensor histidine kinase PilS [EC:2.7.13.3]	3577.67	2040.67	3746.33	1413.33	985.333
K02669	twitching motility protein PilT	5913.33	5429	6281	2592.33	2799
K02670	twitching motility protein PilU	4890	2658.67	5282.33	2745	1807.67
K02671	type IV pilus assembly protein PilV	6022	5116.33	7348.67	2815.33	2218.33
K02672	type IV pilus assembly protein PilW	6932	6302	9093.67	2746	1914.33
K02673	type IV pilus assembly protein PilX	2954	3296.67	4131	2388	1743.67
K02674	type IV pilus assembly protein PilY1	5661	4986.67	8236.67	1775	1427.33
K02676	type IV pilus assembly protein PilZ	3566	2031	3696.33	1411	985.333
K02679	prepilin peptidase dependent protein A	424.667	1094	675	131.667	989
K02680	prepilin peptidase dependent protein B	409	1091	667.667	131.333	936.333
K02681	prepilin peptidase dependent protein C	372	1053.33	614.667	130.333	962.667
K02682	prepilin peptidase dependent protein D	425.333	1095.33	677.333	132.333	996
K02686	primosomal replication protein N	2337	2935	3883.33	770	1378.67
K02687	ribosomal protein L11 methyltransferase [EC:2.1.1.-]	9010.67	7057.33	8746	4160	5178.33
K02688	transcriptional regulator, propionate catabolism operon regulatory protein	3113.67	3050.33	4917.33	381	378.333
K02689	photosystem I P700 chlorophyll a apoprotein A1;photosystem I core protein Ia	18	8	1	0	0.333333
K02690	photosystem I core protein Ib;photosystem I P700 chlorophyll a apoprotein A2	18	8	1	0	0.333333
K02691	photosystem I subunit VII	18	8.66667	1.66667	0	0.333333
K02692	photosystem I subunit II	18	8	1	0	0.333333
K02693	photosystem I subunit IV	18	8	1	0	0.333333
K02694	photosystem I subunit III	18	8	1	0	0.333333
K02696	photosystem I subunit VIII	18	8	1	0	0.333333
K02697	photosystem I subunit IX	18	8	1	0	0.333333
K02698	photosystem I subunit X	35	16	2.66667	0.666667	0.666667
K02699	photosystem I subunit XI	18	8	1	0	0.333333
K02700	photosystem I subunit XII	18	8	1	0	0.333333
K02702	photosystem I 4.8kDa protein	17	8	1	0	0.333333
K02703	photosystem II P680 reaction center D1 protein;photosystem II PsbA protein	74	37	10.6667	1.33333	1.33333
K02704	photosystem II PsbB protein;photosystem II CP47 chlorophyll apoprotein	18	8	1	0	0.333333
K02705	photosystem II CP43 chlorophyll apoprotein;photosystem II PsbC protein	34.6667	16	2.66667	0.666667	0.666667
K02706	photosystem II P680 reaction center D2 protein;photosystem II PsbD protein	35.3333	16	2.66667	0.666667	0.666667
K02707	photosystem II cytochrome b559 subunit alpha;photosystem II PsbE protein	18	8	1	0	0.333333
K02708	photosystem II PsbF protein;photosystem II cytochrome b559 subunit beta	18	8	1	0	0.333333
K02709	photosystem II PsbH protein	18	8	1	0	0.333333
K02710	photosystem II PsbI protein	18	8	1	0	0.333333
K02711	photosystem II PsbJ protein	18	8	1	0	0.333333
K02712	photosystem II PsbK protein	18	8	1	0	0.333333
K02713	photosystem II PsbL protein	18	8	1	0	0.333333
K02714	photosystem II PsbM protein	18	8	1	0	0.333333
K02715	PsbN protein	18	8	1	0	0.333333
K02716	photosystem II oxygen-evolving enhancer protein 1;photosystem II PsbO protein	18	8	1	0	0.333333
K02717	photosystem II oxygen-evolving complex 23kDa protein;photosystem II oxygen-evolving enhancer protein 2	18	8	1	0	0.333333
K02718	photosystem II PsbT protein	18	8	1	0	0.333333
K02719	photosystem II PsbU protein	34.6667	16	2.66667	0.666667	0.666667
K02720	photosystem II cytochrome c550;photosystem c550	34.6667	16	2.66667	0.666667	0.666667
K02722	photosystem II PsbX protein	18	8	1	0	0.333333
K02723	photosystem II PsbY protein	18	8	1	0	0.333333
K02724	photosystem II PsbZ protein	18	8	1	0	0.333333
K02742	SprT protein	1390.33	2451.33	1563.67	1053	2011
K02744	PTS system, N-acetylgalactosamine-specific IIA component [EC:2.7.1.69]	248	47.6667	115.333	31.6667	102.333
K02745	PTS system, N-acetylgalactosamine-specific IIB component [EC:2.7.1.69]	261.333	67	125.667	21.6667	108.333
K02746	PTS system, N-acetylgalactosamine-specific IIC component	215	29.6667	73.3333	21	101.333
K02747	PTS system, N-acetylgalactosamine-specific IID component	214.333	29	69.6667	21	101.333
K02749	PTS system, arbutin-like IIB component [EC:2.7.1.69]	3.33333	1.33333	7.66667	1	18.6667
K02750	PTS system, arbutin-like IIC component	127.667	151.333	141.333	85.6667	284.667
K02752	PTS system, arbutin-, cellobiose-, and salicin-specific IIB component [EC:2.7.1.69]	1.66667	3	78.3333	1.33333	15.6667
K02753	PTS system, arbutin-, cellobiose-, and salicin-specific IIC component	214	1041.67	593.333	129.333	885.333
K02755	PTS system, beta-glucosides-specific IIA component [EC:2.7.1.69]	23.3333	14.3333	251.667	4.66667	36.6667
K02756	PTS system, beta-glucosides-specific IIB component [EC:2.7.1.69]	26.6667	17	253.667	4.33333	36.6667
K02757	PTS system, beta-glucosides-specific IIC component	945	2201	1773.33	2416.67	2110.33
K02759	PTS system, cellobiose-specific IIA component [EC:2.7.1.69]	1007.67	2444.33	1703.67	420	2312.67
K02760	PTS system, cellobiose-specific IIB component [EC:2.7.1.69]	1351	2740	2139.33	2790.33	3234.67
K02761	PTS system, cellobiose-specific IIC component	1470.33	4608.67	2798.67	768	4237
K02763	PTS system, D-glucosamine-specific IIA component [EC:2.7.1.69]	17.6667	5	12.6667	0.666667	0.333333
K02764	PTS system, D-glucosamine-specific IIB component [EC:2.7.1.69]	17	5	10.3333	0.666667	0
K02765	PTS system, D-glucosamine-specific IIC component	364.333	257.667	207.333	73	332
K02768	PTS system, fructose-specific IIA component [EC:2.7.1.69]	1982.67	2593.67	1793.67	1622	1554
K02769	PTS system, fructose-specific IIB component [EC:2.7.1.69]	1103.33	1273.33	1003	886	1132
K02770	PTS system, fructose-specific IIC component	4331.33	2389.33	2298.67	3753	2689.67
K02771	PTS system, fructose-specific IID component	69.6667	120.333	88.6667	62.6667	217
K02773	PTS system, galactitol-specific IIA component [EC:2.7.1.69]	987.333	1268.33	929.333	242.667	850.667
K02774	PTS system, galactitol-specific IIB component [EC:2.7.1.69]	989	1270.33	934	242.667	850.333
K02775	PTS system, galactitol-specific IIC component	1021.33	1281.33	958.333	234.333	914.333
K02777	PTS system, glucose-specific IIA component [EC:2.7.1.69]	613.667	1170	799.667	174.333	1028
K02778	PTS system, glucose-specific IIB component [EC:2.7.1.69]	183.333	934.333	545	51.3333	741.333
K02779	PTS system, glucose-specific IIC component	459.333	1107.67	710.333	158.333	1013
K02781	PTS system, glucitol/sorbitol-specific IIA component [EC:2.7.1.69]	788	1154	918.667	205.333	856.667
K02782	PTS system, glucitol/sorbitol-specific IIB component [EC:2.7.1.69]	435.667	166.667	283.667	4.33333	16.3333
K02783	PTS system, glucitol/sorbitol-specific IIC component	1761	2644	2102.67	2697.67	2469.33
K02784	phosphocarrier protein HPr	429.333	1097	682.667	133.333	1010.33
K02786	PTS system, lactose-specific IIA component [EC:2.7.1.69]	20.3333	9.33333	22.3333	0.333333	0.666667
K02787	PTS system, lactose-specific IIB component [EC:2.7.1.69]	2.33333	1	2.66667	0	0
K02788	PTS system, lactose-specific IIC component	27.3333	9.66667	27	0.333333	0.333333
K02790	PTS system, maltose and glucose-specific IIB component [EC:2.7.1.69]	7.33333	7	88.3333	2.66667	53.3333
K02791	PTS system, maltose and glucose-specific IIC component	794.333	2392	1277	356	2097
K02793	PTS system, mannose-specific IIA component [EC:2.7.1.69]	3011.33	1648.67	2011.33	354	999.667
K02794	PTS system, mannose-specific IIB component [EC:2.7.1.69]	746.333	1322.33	1118.33	308.667	1197.33
K02795	PTS system, mannose-specific IIC component	745.667	1322.33	1111.33	297.333	1196
K02796	PTS system, mannose-specific IID component	681	1196.33	1013.67	224.667	991
K02798	PTS system, mannitol-specific IIA component [EC:2.7.1.69]	524.333	321.667	623.333	2434.67	953.667
K02799	PTS system, mannitol-specific IIB component [EC:2.7.1.69]	77.6667	43.3333	134	74	266
K02800	PTS system, mannitol-specific IIC component	929	1387.67	1233.67	2576.33	1903.33
K02802	PTS system, N-acetylglucosamine-specific IIA component [EC:2.7.1.69]	14.3333	12.3333	92.3333	3.66667	17.6667
K02803	PTS system, N-acetylglucosamine-specific IIB component [EC:2.7.1.69]	79.6667	119	180	122.667	337.667
K02804	PTS system, N-acetylglucosamine-specific IIC component	1905.67	3196	2475.67	1068.67	2029.67
K02805	lipopolysaccharide biosynthesis protein	500.667	1191.33	861	309.333	1298.33
K02806	PTS system, nitrogen regulatory IIA component [EC:2.7.1.69]	6397.33	6007.33	6682	1958.33	3168.67
K02808	PTS system, sucrose-specific IIA component [EC:2.7.1.69]	6	3	5.66667	0	0
K02809	PTS system, sucrose-specific IIB component [EC:2.7.1.69]	33	13	103.333	2	41.3333
K02810	PTS system, sucrose-specific IIC component	712.333	2110.67	1232.33	260	1790.67
K02812	PTS system, sorbose-specific IIA component [EC:2.7.1.69]	187.333	16	34.6667	19	14.3333
K02813	PTS system, sorbose-specific IIB component [EC:2.7.1.69]	187.333	16	34.6667	19	14.3333
K02814	PTS system, sorbose-specific IIC component	187.667	16	34.6667	19	14.3333
K02815	PTS system, sorbose-specific IID component	187.667	16	34.6667	19	14.3333
K02817	PTS system, trehalose-specific IIA component [EC:2.7.1.69]	1.33333	0.333333	1.33333	0	0
K02818	PTS system, trehalose-specific IIB component [EC:2.7.1.69]	749.667	1148	695.667	739	525.333
K02819	PTS system, trehalose-specific IIC component	1233.33	2372.33	1339.67	990.667	1568
K02821	PTS system, ascorbate-specific IIA component [EC:2.7.1.69]	3335.33	4304.67	4855.67	1803	2945
K02822	PTS system, ascorbate-specific IIB component [EC:2.7.1.69]	755.333	2198	1361.67	435	2055.67
[truncated: 4,114 more rows]
