# Supplementary material for: Distinct Compartmentalization of Microbial Community and Potential Metabolic Function in the Fruiting Body of Tricholoma matsutake
Source: J Fungi (Basel). 2021 Jul 22;7(8):586. doi: 10.3390/jof7080586 (PMC8397075; doi:10.3390/jof7080586)
Supplement: Supplementary file 1 [file jof-07-00586-s001.zip › Table S5 (new added).xlsx]

## Sheet: Table 2
Table 2. Fungal OTUs and their trophic modes among the different compartments of Trichioloma matsutake fruiting bodies.
OUT ID	Stipe context	Pileum context	Stipitipellis	Lamellae	Pileipellis	Genus	Trophic mode	Guild
otu3051	0.333333	0	0	0	1	Sphaerulina	Symbiotroph	Lichenized
otu1096	1.33333	0	0	0	0	Elaphomyces	Symbiotroph	Ectomycorrhizal
otu492	2	0	0	0	0	Umbilicaria	Symbiotroph	Lichenized
otu895	6.33333	0	5.33333	7.33333	1.33333	Tuber	Symbiotroph	Ectomycorrhizal
otu2087	5.66667	0	3.66667	2.66667	2.33333	Tuber	Symbiotroph	Ectomycorrhizal
otu892	4	0	6.66667	1.66667	0	Tuber	Symbiotroph	Ectomycorrhizal
otu1810	4	0	0	2.66667	0	Tuber	Symbiotroph	Ectomycorrhizal
otu2181	0	0	8.33333	0	0	Strobilomyces	Symbiotroph	Ectomycorrhizal
otu1834	2.33333	0	0	0	0	Serendipita	Symbiotroph	Orchid Mycorrhizal
otu2549	0	0	5	0	2	Sarcodon	Symbiotroph	Ectomycorrhizal
otu2995	2872	1692.33	51	13.3333	12	Thelephora	Symbiotroph	Ectomycorrhizal
otu731	349.333	481.333	3.33333	0	0.333333	Thelephora	Symbiotroph	Ectomycorrhizal
otu1684	22.3333	38	0	0	0	Thelephora	Symbiotroph	Ectomycorrhizal
otu709	15.6667	19.3333	2.66667	0	0	Thelephora	Symbiotroph	Ectomycorrhizal
otu1767	1	8.66667	0	0	0	Thelephora	Symbiotroph	Ectomycorrhizal
otu1331	3.33333	4.66667	0	0	0	Thelephora	Symbiotroph	Ectomycorrhizal
otu3001	3	3.66667	0	0	0	Thelephora	Symbiotroph	Ectomycorrhizal
otu539	1.66667	4.66667	0	0	0	Thelephora	Symbiotroph	Ectomycorrhizal
otu2633	1.66667	3.66667	0	0	0	Thelephora	Symbiotroph	Ectomycorrhizal
otu1550	1.66667	2.33333	0	0	0	Thelephora	Symbiotroph	Ectomycorrhizal
otu221	2.33333	1.33333	0	0	0	Thelephora	Symbiotroph	Ectomycorrhizal
otu1105	2.33333	1.33333	0	0	0	Thelephora	Symbiotroph	Ectomycorrhizal
otu1482	1	1.66667	0	0	0	Thelephora	Symbiotroph	Ectomycorrhizal
otu2839	1	1	0	0	0	Thelephora	Symbiotroph	Ectomycorrhizal
otu2395	0.333333	0.666667	0	0	0	Thelephora	Symbiotroph	Ectomycorrhizal
otu1970	0	0	3.66667	0	0	Tomentella	Symbiotroph	Ectomycorrhizal
otu3025	0	0	2	0	0	Tomentella	Symbiotroph	Ectomycorrhizal
otu2042	0	0	3	0	0	Tomentella	Symbiotroph	Ectomycorrhizal
otu3042	1.66667	0	0	0	0	Tomentella	Symbiotroph	Ectomycorrhizal
otu54	5	0	0	0	0	Tomentella	Symbiotroph	Ectomycorrhizal
otu1137	0	2.33333	0	0	0	Dentiscutata	Symbiotroph	Arbuscular Mycorrhizal
otu1303	8	9.33333	0	0	0	Xylaria		Endophyte-Undefined Saprotroph-Wood Saprotroph
otu1822	3.33333	0	0	0	0	Pichia	Saprotroph-Symbiotroph	Animal Endosymbiont-Undefined Saprotroph
otu616	0	0	21.3333	0	0	Archaeorhizomyces	Saprotroph	Soil Saprotroph
otu841	0	0	2	0	0	Archaeorhizomyces	Saprotroph	Soil Saprotroph
otu2342	0	0	1.33333	0	0	Archaeorhizomyces	Saprotroph	Soil Saprotroph
otu1310	4	0	0	0	0	Arthrographis	Saprotroph	Undefined Saprotroph
otu3220	6.33333	0	0	0	0	Thermoascus	Saprotroph	Undefined Saprotroph
otu1034	3.33333	8.33333	0	0	0	Talaromyces	Saprotroph	Undefined Saprotroph
otu1587	2.33333	1.33333	0	0	0	Talaromyces	Saprotroph	Undefined Saprotroph
otu2478	2.66667	0	1.33333	0	0	Monascus	Saprotroph	Undefined Saprotroph
otu1615	19	0	0	0	0	Ochroconis	Saprotroph	Undefined Saprotroph
otu2606	1.66667	0	0	0	0	Staphylotrichum	Saprotroph	Undefined Saprotroph
otu3224	8.33333	0	0	0	0	Staphylotrichum	Saprotroph	Undefined Saprotroph
otu235	2.66667	0	0	0	0	Scytalidium	Saprotroph	Wood Saprotroph
otu882	6	0	0	0	0	Ascobolus	Saprotroph	Dung Saprotroph-Wood Saprotroph
otu2353	3	0	0	0	0	Codinaeopsis	Saprotroph	Undefined Saprotroph
otu558	0	2.66667	0	0	0	Myrothecium	Saprotroph	Undefined Saprotroph
otu591	2.33333	0	0.666667	0	0	Sarocladium	Saprotroph	Undefined Saprotroph
otu1915	1	0	1.33333	0	0	Cephalotheca	Saprotroph	Undefined Saprotroph
otu2636	12.3333	1	0	0	0	Humicola	Saprotroph	Undefined Saprotroph-Wood Saprotroph
otu2465	1	0	0	0	0	Humicola	Saprotroph	Undefined Saprotroph-Wood Saprotroph
otu999	5	0	0	0	0	Humicola	Saprotroph	Undefined Saprotroph-Wood Saprotroph
otu101	2	0	0	0	0	Humicola	Saprotroph	Undefined Saprotroph-Wood Saprotroph
otu2650	0	1.33333	0	0	0	Hohenbuehelia	Saprotroph	Undefined Saprotroph
otu2690	5	0	0	0	0	Auricularia	Saprotroph	Undefined Saprotroph
otu883	2	0	0	0	0	Auricularia	Saprotroph	Undefined Saprotroph
otu2565	1.66667	0	0	0	0	Nidulariopsis	Saprotroph	Undefined Saprotroph
otu258	1	0	0	0	0	Leucosporidium	Saprotroph	Soil Saprotroph-Undefined Saprotroph
otu206	2.66667	0	0	0	0	Geminibasidium	Saprotroph	Undefined Saprotroph
otu699	1.66667	0	0	0	0	Utharomyces	Saprotroph	Undefined Saprotroph
otu850	1.66667	0	0	0	0	Utharomyces	Saprotroph	Undefined Saprotroph
otu1543	35.6667	8.66667	0	0	0	Ctenomyces	Saprotroph	Dung Saprotroph-Undefined Saprotroph
otu2473	4	0	0	0	0	Chrysosporium	Saprotroph	Undefined Saprotroph-Wood Saprotroph
otu1063	3	0	0	0	0	Chrysosporium	Saprotroph	Undefined Saprotroph-Wood Saprotroph
otu2372	1.66667	0	0	0	0	Arnium	Saprotroph	Dung Saprotroph-Undefined Saprotroph
otu2340	6.66667	0	0	0	0	Cercophora	Saprotroph	Dung Saprotroph
otu2740	2.66667	0	0	0	0	Schizothecium	Saprotroph	Dung Saprotroph
otu171	0	5	0	0	0	Trametes	Saprotroph	Wood Saprotroph
otu1459	0.666667	2.33333	0	0	0	Oidiodendron	Pathotroph-Symbiotroph	Ericoid Mycorrhizal
otu1266	1	0	0	0	0	Colletotrichum	Pathotroph-Symbiotroph	Endophyte-Plant Pathogen
otu2108	0	0	0	0	209.667	Didymella	Pathotroph-Saprotroph	Animal Pathogen-Plant Pathogen-Undefined Saprotroph
otu109	0	0	0	0	18.6667	Didymella	Pathotroph-Saprotroph	Animal Pathogen-Plant Pathogen-Undefined Saprotroph
otu137	0	0	0	0	13.6667	Didymella	Pathotroph-Saprotroph	Animal Pathogen-Plant Pathogen-Undefined Saprotroph
otu2746	0	0	0	0	6.33333	Didymella	Pathotroph-Saprotroph	Animal Pathogen-Plant Pathogen-Undefined Saprotroph
otu1647	1.66667	0	0	0	0	Exophiala	Pathotroph-Saprotroph	Animal Pathogen-Undefined Saprotroph
otu1510	0	0	0	0	1.33333	Botrytis	Pathotroph-Saprotroph	NULL
otu1285	1	0	0	0	0	Ceratocystis	Pathotroph-Saprotroph	Plant Pathogen-Wood Saprotroph
otu625	3.66667	5.33333	0	0	0	Malassezia	Pathotroph-Saprotroph	Animal Pathogen-Undefined Saprotroph
otu956	0	2.33333	0	0	0	Malassezia	Pathotroph-Saprotroph	Animal Pathogen-Undefined Saprotroph
otu1572	0	0	0	0	1.33333	Rhodotorula	Pathotroph-Saprotroph	Animal Endosymbiont-Animal Pathogen-Endophyte-Plant Pathogen-Undefined Saprotroph
otu2435	0	0	1	0	0.333333	Rhodotorula	Pathotroph-Saprotroph	Animal Endosymbiont-Animal Pathogen-Endophyte-Plant Pathogen-Undefined Saprotroph
otu2477	0	1.33333	0	0	0	Sporobolomyces	Pathotroph-Saprotroph	Fungal Parasite-Litter Saprotroph
otu727	2.66667	0	0	0	0	Stemphylium	Pathotroph-Saprotroph	Plant Pathogen-Wood Saprotroph
otu1169	0	0	0	0	3	Neofusicoccum	Pathotroph	Plant Pathogen
otu1019	0	0	0	0	1.33333	Mycosphaerella	Pathotroph	Plant Pathogen
otu76	0	0	0	0	1.33333	Ascochyta	Pathotroph	Plant Pathogen
otu456	8.33333	0	0	0	0	Podosphaera	Pathotroph	Plant Pathogen
otu1109	0	3.33333	0	0	0	Amphobotrys	Pathotroph	Plant Pathogen
otu2789	3	0	0	0	0	Phaeoacremonium	Pathotroph	Plant Pathogen
otu2431	1	0	0	0	0	Metarhizium	Pathotroph	Animal Pathogen
otu1972	0	0	0	0	3.66667	Lecanicillium	Pathotroph	Animal Pathogen
otu1328	0	0	0	0	3	Lecanicillium	Pathotroph	Animal Pathogen
otu3193	5.33333	28.6667	0	0	0	Simplicillium	Pathotroph	Animal Pathogen
otu380	1	0	0	0	0	Simplicillium	Pathotroph	Animal Pathogen
otu1733	10.3333	0	0	0	0	Trichothecium	Pathotroph	Plant Pathogen
otu2848	1.33333	0	0	0	0	Cylindrocarpon	Pathotroph	Plant Pathogen
otu2247	1	0	2.33333	0	1.66667	Gibberella	Pathotroph	Plant Pathogen
otu438	0	0	1.33333	0	0	Gibberella	Pathotroph	Plant Pathogen
otu3209	1.66667	0	0	0	0	Haptocillium	Pathotroph	Animal Pathogen
otu1383	1.33333	0	0	0	0	Purpureocillium	Pathotroph	Fungal Parasite
otu632	2.66667	0	0	0	0	Slopeiomyces	Pathotroph	Plant Pathogen
otu2289	0	0	0	28.3333	0	Libertella	Pathotroph	Plant Pathogen
otu898	98	0.666667	2	0	0	Monographella	Pathotroph	Plant Pathogen
otu1993	1.66667	0	0	0	0	Waitea	Pathotroph	Plant Pathogen
otu2068	0	1	0	0	0	Anthracoidea	Pathotroph	Plant Pathogen
otu2568	1.66667	0	0	0	0	Rhizophydium	Pathotroph	Plant Pathogen
