# Supplementary material for: Distinct Compartmentalization of Microbial Community and Potential Metabolic Function in the Fruiting Body of Tricholoma matsutake
Source: J Fungi (Basel). 2021 Jul 22;7(8):586. doi: 10.3390/jof7080586 (PMC8397075; doi:10.3390/jof7080586)
Supplement: Supplementary file 1 [file jof-07-00586-s001.zip › Table S6.xlsx]

## Sheet: Sheet1
Table S6. Potential bacterial species as pathogens or decomposers, among the different compartments of Trichioloma matsutake fruiting bodies (L = lamellae; P = pileipellis; PC = pileum context; S = stipitipellis; SC = stipe context).
Taxon	SC	S	PC	P	L
k__Bacteria;p__Proteobacteria;c__Gammaproteobacteria;o__Pseudomonadales;f__Pseudomonadaceae;g__Pseudomonas;s__Burkholderia_sp._NFACC33-1	2	8.33333	0	6.33333	1
k__Bacteria;p__Proteobacteria;c__Gammaproteobacteria;o__Pseudomonadales;f__Pseudomonadaceae;g__Pseudomonas;s__Ceuthophilus_sp._AD-2013	0	0	0	0.666667	0
k__Bacteria;p__Proteobacteria;c__Gammaproteobacteria;o__Pseudomonadales;f__Pseudomonadaceae;g__Pseudomonas;s__Entomophthora_muscae	17.3333	0.666667	11.3333	0	13
k__Bacteria;p__Proteobacteria;c__Gammaproteobacteria;o__Pseudomonadales;f__Pseudomonadaceae;g__Pseudomonas;s__Lytechinus_variegatus_(green_sea_urchin)	1	14.3333	37	18.3333	192.667
k__Bacteria;p__Proteobacteria;c__Gammaproteobacteria;o__Pseudomonadales;f__Pseudomonadaceae;g__Pseudomonas;s__Pseudomonas_aeruginosa	10.6667	0.666667	1	0	0
k__Bacteria;p__Proteobacteria;c__Gammaproteobacteria;o__Pseudomonadales;f__Pseudomonadaceae;g__Pseudomonas;s__Pseudomonas_baetica	0.666667	0	0.666667	4.33333	0.666667
k__Bacteria;p__Proteobacteria;c__Gammaproteobacteria;o__Pseudomonadales;f__Pseudomonadaceae;g__Pseudomonas;s__Pseudomonas_brassicacearum_subsp._brassicacearum	0	0	0	3.33333	0
k__Bacteria;p__Proteobacteria;c__Gammaproteobacteria;o__Pseudomonadales;f__Pseudomonadaceae;g__Pseudomonas;s__Pseudomonas_brenneri	11.3333	51.3333	33.3333	13	87.6667
k__Bacteria;p__Proteobacteria;c__Gammaproteobacteria;o__Pseudomonadales;f__Pseudomonadaceae;g__Pseudomonas;s__Pseudomonas_fluorescens	30.6667	158.333	111.333	318.333	117.667
k__Bacteria;p__Proteobacteria;c__Gammaproteobacteria;o__Pseudomonadales;f__Pseudomonadaceae;g__Pseudomonas;s__Pseudomonas_gingeri	25.3333	284	33.3333	529.333	61.3333
k__Bacteria;p__Proteobacteria;c__Gammaproteobacteria;o__Pseudomonadales;f__Pseudomonadaceae;g__Pseudomonas;s__Pseudomonas_kilonensis	0.333333	10.3333	8.66667	26	4.33333
k__Bacteria;p__Proteobacteria;c__Gammaproteobacteria;o__Pseudomonadales;f__Pseudomonadaceae;g__Pseudomonas;s__Pseudomonas_mandelii	0.666667	8	25	14.3333	11
k__Bacteria;p__Proteobacteria;c__Gammaproteobacteria;o__Pseudomonadales;f__Pseudomonadaceae;g__Pseudomonas;s__Pseudomonas_plecoglossicida	0	0	0	4.33333	0.333333
k__Bacteria;p__Proteobacteria;c__Gammaproteobacteria;o__Pseudomonadales;f__Pseudomonadaceae;g__Pseudomonas;s__Pseudomonas_psychrophila	1.33333	0	1.33333	0.666667	0
k__Bacteria;p__Proteobacteria;c__Gammaproteobacteria;o__Pseudomonadales;f__Pseudomonadaceae;g__Pseudomonas;s__Pseudomonas_putida	169	17	9.33333	9.33333	5.66667
k__Bacteria;p__Proteobacteria;c__Gammaproteobacteria;o__Pseudomonadales;f__Pseudomonadaceae;g__Pseudomonas;s__Pseudomonas_sp.	31.3333	140.667	123.667	1033	67
k__Bacteria;p__Proteobacteria;c__Gammaproteobacteria;o__Pseudomonadales;f__Pseudomonadaceae;g__Pseudomonas;s__Pseudomonas_sp._B-1171	7.33333	0.333333	0	0	0
k__Bacteria;p__Proteobacteria;c__Gammaproteobacteria;o__Pseudomonadales;f__Pseudomonadaceae;g__Pseudomonas;s__Pseudomonas_sp._B22(2012b)	0	7.33333	1.33333	52	1.66667
k__Bacteria;p__Proteobacteria;c__Gammaproteobacteria;o__Pseudomonadales;f__Pseudomonadaceae;g__Pseudomonas;s__Pseudomonas_sp._D4	9.66667	0	0	0	0
k__Bacteria;p__Proteobacteria;c__Gammaproteobacteria;o__Pseudomonadales;f__Pseudomonadaceae;g__Pseudomonas;s__Pseudomonas_sp._F18	0	5.66667	0	6.33333	0
k__Bacteria;p__Proteobacteria;c__Gammaproteobacteria;o__Pseudomonadales;f__Pseudomonadaceae;g__Pseudomonas;s__Pseudomonas_sp._GIST-WP4s2	0	0	0	1.33333	0.333333
k__Bacteria;p__Proteobacteria;c__Gammaproteobacteria;o__Pseudomonadales;f__Pseudomonadaceae;g__Pseudomonas;s__Pseudomonas_sp._H12(2016)	3	0	0	0	0
k__Bacteria;p__Proteobacteria;c__Gammaproteobacteria;o__Pseudomonadales;f__Pseudomonadaceae;g__Pseudomonas;s__Pseudomonas_sp._JR-3	0	0.666667	0	1.66667	0
k__Bacteria;p__Proteobacteria;c__Gammaproteobacteria;o__Pseudomonadales;f__Pseudomonadaceae;g__Pseudomonas;s__Pseudomonas_sp._KVS86	0	9.66667	0	4.66667	0
k__Bacteria;p__Proteobacteria;c__Gammaproteobacteria;o__Pseudomonadales;f__Pseudomonadaceae;g__Pseudomonas;s__Pseudomonas_sp._LS197	0	0	0	5.33333	0
k__Bacteria;p__Proteobacteria;c__Gammaproteobacteria;o__Pseudomonadales;f__Pseudomonadaceae;g__Pseudomonas;s__Pseudomonas_sp._LS227	28.3333	207.667	42	117.333	42.6667
k__Bacteria;p__Proteobacteria;c__Gammaproteobacteria;o__Pseudomonadales;f__Pseudomonadaceae;g__Pseudomonas;s__Pseudomonas_sp._PGO24	0	16.6667	0	4.33333	0
k__Bacteria;p__Proteobacteria;c__Gammaproteobacteria;o__Pseudomonadales;f__Pseudomonadaceae;g__Pseudomonas;s__Pseudomonas_sp._SGb396	27	407	77.6667	280	114.667
k__Bacteria;p__Proteobacteria;c__Gammaproteobacteria;o__Pseudomonadales;f__Pseudomonadaceae;g__Pseudomonas;s__Pseudomonas_stutzeri	1	0	0	0	0
k__Bacteria;p__Proteobacteria;c__Gammaproteobacteria;o__Pseudomonadales;f__Pseudomonadaceae;g__Pseudomonas;s__Pseudomonas_syringae	0	2.33333	0	8	0
k__Bacteria;p__Proteobacteria;c__Gammaproteobacteria;o__Pseudomonadales;f__Pseudomonadaceae;g__Pseudomonas;s__Pseudomonas_thivervalensis	0	5	0	23	0
k__Bacteria;p__Proteobacteria;c__Gammaproteobacteria;o__Pseudomonadales;f__Pseudomonadaceae;g__Pseudomonas;s__Spumella-like_flagellate_JBC/S23	0	0.666667	0	0.333333	0
k__Bacteria;p__Proteobacteria;c__Gammaproteobacteria;o__Pseudomonadales;f__Pseudomonadaceae;g__Pseudomonas;s__Spumella_sp._AR4D6	0	9	1	6.66667	4.66667
k__Bacteria;p__Proteobacteria;c__Gammaproteobacteria;o__Pseudomonadales;f__Pseudomonadaceae;g__Pseudomonas;s__bacterium_ASP14	0.666667	15.3333	0	3	0.333333
k__Bacteria;p__Proteobacteria;c__Gammaproteobacteria;o__Pseudomonadales;f__Pseudomonadaceae;g__Pseudomonas;s__bacterium_ASP2	5	76	1.33333	6.66667	11.3333
k__Bacteria;p__Proteobacteria;c__Gammaproteobacteria;o__Pseudomonadales;f__Pseudomonadaceae;g__Pseudomonas;s__bacterium_ASP38	0	4.33333	0	0.333333	0
k__Bacteria;p__Proteobacteria;c__Gammaproteobacteria;o__Pseudomonadales;f__Pseudomonadaceae;g__Pseudomonas;s__bacterium_endosymbiont_of_Curculio_koreanus	7.66667	11.3333	6	18.6667	3.66667
k__Bacteria;p__Proteobacteria;c__Gammaproteobacteria;o__Pseudomonadales;f__Pseudomonadaceae;g__Pseudomonas;s__bacterium_endosymbiont_of_Onthophagus_Taurus	0	0	0	0	6.33333
k__Bacteria;p__Proteobacteria;c__Gammaproteobacteria;o__Pseudomonadales;f__Pseudomonadaceae;g__Pseudomonas;s__metagenome	0.333333	2.33333	0	8	0.666667
k__Bacteria;p__Proteobacteria;c__Gammaproteobacteria;o__Pseudomonadales;f__Pseudomonadaceae;g__Pseudomonas;s__uncultured_Pseudomonas_sp.	0	3	0	18.3333	0
k__Bacteria;p__Proteobacteria;c__Gammaproteobacteria;o__Pseudomonadales;f__Pseudomonadaceae;g__Pseudomonas;s__uncultured_bacterium	49.3333	121.333	20.3333	416.667	152.333
k__Bacteria;p__Proteobacteria;c__Gammaproteobacteria;o__Pseudomonadales;f__Pseudomonadaceae;g__Pseudomonas;s__uncultured_prokaryote	0.666667	57	3	48	80.3333
k__Bacteria;p__Proteobacteria;c__Gammaproteobacteria;o__Pseudomonadales;f__Pseudomonadaceae;g__Pseudomonas;s__unidentified	2628.33	3639.67	1933.67	2593	3864.67
k__Bacteria;p__Proteobacteria;c__Gammaproteobacteria;o__Pseudomonadales;f__Pseudomonadaceae;g__Pseudomonas;s__unidentified_marine_bacterioplankton	0	0.666667	0	1.33333	0
k__Bacteria;p__Proteobacteria;c__Gammaproteobacteria;o__Enterobacteriales;f__Enterobacteriaceae;g__Serratia;s__Ewingella_americana	0	0	0	1.66667	0
k__Bacteria;p__Proteobacteria;c__Gammaproteobacteria;o__Xanthomonadales;f__Xanthomonadaceae;g__Stenotrophomonas;s__Pseudomonas_helmanticensis	2.66667	137.333	16.6667	15	10
k__Bacteria;p__Proteobacteria;c__Gammaproteobacteria;o__Xanthomonadales;f__Xanthomonadaceae;g__Stenotrophomonas;s__Stenotrophomonas_acidaminiphila	0	4.66667	0	0	0
k__Bacteria;p__Proteobacteria;c__Gammaproteobacteria;o__Xanthomonadales;f__Xanthomonadaceae;g__Stenotrophomonas;s__Stenotrophomonas_maltophilia	18.3333	728.667	29.6667	120.333	23
k__Bacteria;p__Proteobacteria;c__Gammaproteobacteria;o__Xanthomonadales;f__Xanthomonadaceae;g__Stenotrophomonas;s__Stenotrophomonas_rhizophila	0	75	0	0	0
k__Bacteria;p__Proteobacteria;c__Gammaproteobacteria;o__Xanthomonadales;f__Xanthomonadaceae;g__Stenotrophomonas;s__Stenotrophomonas_sp._2012A	1	5.66667	0	1	0
k__Bacteria;p__Proteobacteria;c__Gammaproteobacteria;o__Xanthomonadales;f__Xanthomonadaceae;g__Stenotrophomonas;s__Stenotrophomonas_sp._enrichment_culture_clone_Y007	6	88.3333	1	1.66667	0.333333
k__Bacteria;p__Proteobacteria;c__Gammaproteobacteria;o__Xanthomonadales;f__Xanthomonadaceae;g__Stenotrophomonas;s__[Pseudomonas]_hibiscicola	3.66667	0	8.33333	0	2.33333
k__Bacteria;p__Proteobacteria;c__Gammaproteobacteria;o__Xanthomonadales;f__Xanthomonadaceae;g__Stenotrophomonas;s__uncultured_Stenotrophomonas_sp.	0	1	0	0.666667	0
k__Bacteria;p__Proteobacteria;c__Gammaproteobacteria;o__Xanthomonadales;f__Xanthomonadaceae;g__Stenotrophomonas;s__uncultured_bacterium	72	164	5	10.6667	9.66667
k__Bacteria;p__Proteobacteria;c__Gammaproteobacteria;o__Xanthomonadales;f__Xanthomonadaceae;g__Stenotrophomonas;s__uncultured_gamma_proteobacterium	0	17.3333	0	0.666667	0
k__Bacteria;p__Proteobacteria;c__Gammaproteobacteria;o__Xanthomonadales;f__Xanthomonadaceae;g__Stenotrophomonas;s__uncultured_soil_bacterium	29	319.333	1.66667	88.6667	3.33333
k__Bacteria;p__Proteobacteria;c__Gammaproteobacteria;o__Xanthomonadales;f__Xanthomonadaceae;g__Stenotrophomonas;s__unidentified	24	4.33333	11.3333	0	0

## Sheet: Sheet2
Taxon	SC	S	PC	P	L
No blast hit;Other;Other;Other;Other;Other;Other	0	0	23.3333	0	52.6667
k__Archaea;p__Diapherotrites;c__Micrarchaeia;o__uncultured_euryarchaeote_VAL31-1;f__uncultured_euryarchaeote_VAL31-1;g__uncultured_euryarchaeote_VAL31-1;s__uncultured_euryarchaeote_VAL31-1	0	0	1	0	0
k__Bacteria;p__Acidobacteria;c__Acidobacteriia;o__Acidobacteriales;f__Acidobacteriaceae_(Subgroup_1);g__Acidipila;s__Acidobacteria_bacterium_CU2	0	0	0	0	1
k__Bacteria;p__Acidobacteria;c__Acidobacteriia;o__Acidobacteriales;f__Acidobacteriaceae_(Subgroup_1);g__Acidipila;s__uncultured_bacterium	0	0	0	0	10.6667
k__Bacteria;p__Acidobacteria;c__Acidobacteriia;o__Acidobacteriales;f__Acidobacteriaceae_(Subgroup_1);g__Acidipila;s__unidentified	0.666667	0	0	0	5.33333
k__Bacteria;p__Acidobacteria;c__Acidobacteriia;o__Acidobacteriales;f__Acidobacteriaceae_(Subgroup_1);g__Bryocella;s__uncultured_bacterium	0.333333	0	0	0	27.3333
k__Bacteria;p__Acidobacteria;c__Acidobacteriia;o__Acidobacteriales;f__Acidobacteriaceae_(Subgroup_1);g__Edaphobacter;s__Edaphobacter_sp._IMSNU_JC2954	0.666667	0	0	0	13
k__Bacteria;p__Acidobacteria;c__Acidobacteriia;o__Acidobacteriales;f__Acidobacteriaceae_(Subgroup_1);g__Granulicella;s__Edaphobacter_sp.	0.666667	0	0	0	1
k__Bacteria;p__Acidobacteria;c__Acidobacteriia;o__Acidobacteriales;f__Acidobacteriaceae_(Subgroup_1);g__Granulicella;s__metagenome	0	0	0	0	15.6667
k__Bacteria;p__Acidobacteria;c__Acidobacteriia;o__Acidobacteriales;f__Acidobacteriaceae_(Subgroup_1);g__Granulicella;s__uncultured_Acidobacteria_bacterium	0	0	6.66667	0	5.33333
k__Bacteria;p__Acidobacteria;c__Acidobacteriia;o__Acidobacteriales;f__Acidobacteriaceae_(Subgroup_1);g__Granulicella;s__uncultured_bacterium	0	0	0	0	27.6667
k__Bacteria;p__Acidobacteria;c__Acidobacteriia;o__Acidobacteriales;f__Acidobacteriaceae_(Subgroup_1);g__Granulicella;s__unidentified	0	0	1	0	21.3333
k__Bacteria;p__Acidobacteria;c__Acidobacteriia;o__Acidobacteriales;f__Acidobacteriaceae_(Subgroup_1);g__Terriglobus;s__uncultured_Acidobacteriaceae_bacterium	0	1	0	0	41.3333
k__Bacteria;p__Acidobacteria;c__Acidobacteriia;o__Acidobacteriales;f__Acidobacteriaceae_(Subgroup_1);g__Terriglobus;s__unidentified	0	0	0	0	12.3333
k__Bacteria;p__Acidobacteria;c__Acidobacteriia;o__Acidobacteriales;f__Acidobacteriaceae_(Subgroup_1);g__uncultured;s__uncultured_bacterium	0	0	0	0	6
k__Bacteria;p__Acidobacteria;c__Acidobacteriia;o__Acidobacteriales;f__Acidobacteriaceae_(Subgroup_1);g__uncultured;s__unidentified	0	0	2	0	7.66667
k__Bacteria;p__Acidobacteria;c__Acidobacteriia;o__Acidobacteriales;f__Acidobacteriaceae_(Subgroup_1);g__unidentified;s__uncultured_bacterium	0	0.666667	0	0	27.3333
k__Bacteria;p__Acidobacteria;c__Acidobacteriia;o__Acidobacteriales;f__Acidobacteriaceae_(Subgroup_1);g__unidentified;s__unidentified	0	0.666667	0	0	6.66667
k__Bacteria;p__Acidobacteria;c__Acidobacteriia;o__Acidobacteriales;f__uncultured;g__uncultured_Acidobacteria_bacterium;s__uncultured_Acidobacteria_bacterium	0	0	0	0	1.66667
k__Bacteria;p__Acidobacteria;c__Acidobacteriia;o__Acidobacteriales;f__uncultured;g__uncultured_bacterium;s__uncultured_bacterium	1.33333	0	0	0	3.66667
k__Bacteria;p__Acidobacteria;c__Acidobacteriia;o__Acidobacteriales;f__uncultured;g__uncultured_forest_soil_bacterium;s__uncultured_forest_soil_bacterium	0	0	1.33333	0	3.66667
k__Bacteria;p__Acidobacteria;c__Acidobacteriia;o__Acidobacteriales;f__uncultured;g__unidentified;s__unidentified	0	0	1.33333	0	1
k__Bacteria;p__Acidobacteria;c__Acidobacteriia;o__Solibacterales;f__Solibacteraceae_(Subgroup_3);g__Bryobacter;s__uncultured_bacterium	0	0	3.66667	0	5.33333
k__Bacteria;p__Acidobacteria;c__Acidobacteriia;o__Solibacterales;f__Solibacteraceae_(Subgroup_3);g__Bryobacter;s__unidentified	0	1.33333	1.66667	0	6
k__Bacteria;p__Acidobacteria;c__Acidobacteriia;o__Solibacterales;f__Solibacteraceae_(Subgroup_3);g__Candidatus_Solibacter;s__uncultured_Acidobacteria_bacterium	0.333333	0	1.66667	0	0.666667
k__Bacteria;p__Acidobacteria;c__Acidobacteriia;o__Solibacterales;f__Solibacteraceae_(Subgroup_3);g__Candidatus_Solibacter;s__uncultured_bacterium	0.333333	0	2.66667	0	3
k__Bacteria;p__Acidobacteria;c__Acidobacteriia;o__Solibacterales;f__Solibacteraceae_(Subgroup_3);g__Candidatus_Solibacter;s__unidentified	0	0	2	0	0
k__Bacteria;p__Acidobacteria;c__Acidobacteriia;o__Subgroup_2;f__uncultured_bacterium;g__uncultured_bacterium;s__uncultured_bacterium	0	0	0	0	2.66667
k__Bacteria;p__Acidobacteria;c__Acidobacteriia;o__Subgroup_2;f__unidentified;g__unidentified;s__unidentified	0	0	2.66667	0	13.6667
k__Bacteria;p__Acidobacteria;c__Blastocatellia_(Subgroup_4);o__11-24;f__uncultured_bacterium;g__uncultured_bacterium;s__uncultured_bacterium	0	0	1	0	0
k__Bacteria;p__Acidobacteria;c__Blastocatellia_(Subgroup_4);o__Pyrinomonadales;f__Pyrinomonadaceae;g__RB41;s__uncultured_bacterium	0	0	1	0	0
k__Bacteria;p__Acidobacteria;c__Holophagae;o__Holophagales;f__Holophagaceae;g__Geothrix;s__uncultured_bacterium	0	0	3.33333	0	0
k__Bacteria;p__Acidobacteria;c__Holophagae;o__Holophagales;f__Holophagaceae;g__Holophaga;s__uncultured_bacterium	0	0	1	0	0
k__Bacteria;p__Acidobacteria;c__Holophagae;o__Holophagales;f__Holophagaceae;g__uncultured;s__uncultured_bacterium	0	2	0	0	0
k__Bacteria;p__Acidobacteria;c__Holophagae;o__Subgroup_7;f__uncultured_bacterium;g__uncultured_bacterium;s__uncultured_bacterium	0	0	2.66667	0	0
k__Bacteria;p__Acidobacteria;c__Subgroup_5;o__uncultured_bacterium;f__uncultured_bacterium;g__uncultured_bacterium;s__uncultured_bacterium	0	0	0	0	1
k__Bacteria;p__Acidobacteria;c__Subgroup_6;o__uncultured_bacterium;f__uncultured_bacterium;g__uncultured_bacterium;s__uncultured_bacterium	0	0	1.33333	0	0
k__Bacteria;p__Acidobacteria;c__Thermoanaerobaculia;o__Thermoanaerobaculales;f__Thermoanaerobaculaceae;g__Subgroup_10;s__unidentified	0	0	1	0	0
k__Bacteria;p__Actinobacteria;c__Acidimicrobiia;o__Actinomarinales;f__uncultured;g__unidentified;s__unidentified	0.666667	0	1	0	0
k__Bacteria;p__Actinobacteria;c__Acidimicrobiia;o__IMCC26256;f__uncultured_bacterium;g__uncultured_bacterium;s__uncultured_bacterium	1.33333	0	0	0	1.33333
k__Bacteria;p__Actinobacteria;c__Acidimicrobiia;o__IMCC26256;f__unidentified;g__unidentified;s__unidentified	0	0	1.66667	0	0
k__Bacteria;p__Actinobacteria;c__Acidimicrobiia;o__Microtrichales;f__Ilumatobacteraceae;g__CL500-29_marine_group;s__uncultured_bacterium	0	0	1.66667	0	0
k__Bacteria;p__Actinobacteria;c__Acidimicrobiia;o__Microtrichales;f__Ilumatobacteraceae;g__Ilumatobacter;s__unidentified	0	0	1.33333	0	0
k__Bacteria;p__Actinobacteria;c__Acidimicrobiia;o__Microtrichales;f__Ilumatobacteraceae;g__uncultured_bacterium;s__uncultured_bacterium	0	0	1.66667	0	0
k__Bacteria;p__Actinobacteria;c__Acidimicrobiia;o__uncultured;f__uncultured_bacterium;g__uncultured_bacterium;s__uncultured_bacterium	0.666667	0	4.66667	0	1.66667
k__Bacteria;p__Actinobacteria;c__Actinobacteria;o__Bifidobacteriales;f__Bifidobacteriaceae;g__Bifidobacterium;s__uncultured_bacterium	1.66667	0	0.666667	0	1.33333
k__Bacteria;p__Actinobacteria;c__Actinobacteria;o__Catenulisporales;f__Actinospicaceae;g__Actinospica;s__unidentified	0	0	0	0	5.66667
k__Bacteria;p__Actinobacteria;c__Actinobacteria;o__Corynebacteriales;f__Corynebacteriaceae;g__Corynebacterium_1;s__uncultured_bacterium	1	0	4.66667	0	0.666667
k__Bacteria;p__Actinobacteria;c__Actinobacteria;o__Corynebacteriales;f__Corynebacteriaceae;g__Corynebacterium_1;s__unidentified	19	0	14.6667	0	2
k__Bacteria;p__Actinobacteria;c__Actinobacteria;o__Corynebacteriales;f__Corynebacteriaceae;g__Lawsonella;s__uncultured_bacterium	1.33333	0	0	0	0
k__Bacteria;p__Actinobacteria;c__Actinobacteria;o__Corynebacteriales;f__Dietziaceae;g__Dietzia;s__Dietzia_cinnamea	0	0	0.666667	0	0
k__Bacteria;p__Actinobacteria;c__Actinobacteria;o__Corynebacteriales;f__Dietziaceae;g__Dietzia;s__bacterium	3	0	0	0	0
k__Bacteria;p__Actinobacteria;c__Actinobacteria;o__Corynebacteriales;f__Mycobacteriaceae;g__Mycobacterium;s__uncultured_actinobacterium	0	0	0.666667	0	3.33333
k__Bacteria;p__Actinobacteria;c__Actinobacteria;o__Corynebacteriales;f__Mycobacteriaceae;g__Mycobacterium;s__uncultured_bacterium	0	0	0	0	8.66667
k__Bacteria;p__Actinobacteria;c__Actinobacteria;o__Corynebacteriales;f__Mycobacteriaceae;g__Mycobacterium;s__unidentified	1	0	5	0	11
k__Bacteria;p__Actinobacteria;c__Actinobacteria;o__Corynebacteriales;f__Nocardiaceae;g__Gordonia;s__uncultured_compost_bacterium	1	0	2.66667	0	0
k__Bacteria;p__Actinobacteria;c__Actinobacteria;o__Corynebacteriales;f__Nocardiaceae;g__Gordonia;s__unidentified	0.666667	0	0.333333	0	0
k__Bacteria;p__Actinobacteria;c__Actinobacteria;o__Corynebacteriales;f__Nocardiaceae;g__Nocardia;s__unidentified	0	0	0	0	2.66667
k__Bacteria;p__Actinobacteria;c__Actinobacteria;o__Corynebacteriales;f__Nocardiaceae;g__Rhodococcus;s__Rhodococcus_qingshengii	6.33333	0	4.33333	1	1.33333
k__Bacteria;p__Actinobacteria;c__Actinobacteria;o__Corynebacteriales;f__Nocardiaceae;g__Rhodococcus;s__unidentified	1.33333	6.33333	1.33333	0	2.33333
k__Bacteria;p__Actinobacteria;c__Actinobacteria;o__Frankiales;f__Acidothermaceae;g__Acidothermus;s__Thermomonosporaceae_bacterium_YE4-D4-16-CH2	0	0	1	0	4.33333
k__Bacteria;p__Actinobacteria;c__Actinobacteria;o__Frankiales;f__Acidothermaceae;g__Acidothermus;s__metagenome	0	0	0	0	11
k__Bacteria;p__Actinobacteria;c__Actinobacteria;o__Frankiales;f__Acidothermaceae;g__Acidothermus;s__uncultured_bacterium	0.666667	0	0.666667	0	19
k__Bacteria;p__Actinobacteria;c__Actinobacteria;o__Frankiales;f__Acidothermaceae;g__Acidothermus;s__unidentified	0	1.66667	3.33333	0	57.6667
k__Bacteria;p__Actinobacteria;c__Actinobacteria;o__Frankiales;f__Cryptosporangiaceae;g__Fodinicola;s__uncultured_actinobacterium	0	0	1	0	0
k__Bacteria;p__Actinobacteria;c__Actinobacteria;o__Frankiales;f__Cryptosporangiaceae;g__Fodinicola;s__uncultured_bacterium	0.333333	0	4.33333	0	0
k__Bacteria;p__Actinobacteria;c__Actinobacteria;o__Frankiales;f__Frankiaceae;g__Frankia;s__unidentified	2.33333	0	0	0	0.666667
k__Bacteria;p__Actinobacteria;c__Actinobacteria;o__Frankiales;f__Frankiaceae;g__Jatrophihabitans;s__Jatrophihabitans_sp.	0	0	0	0	5
k__Bacteria;p__Actinobacteria;c__Actinobacteria;o__Frankiales;f__Frankiaceae;g__Jatrophihabitans;s__unidentified	0	0	0	0	183
k__Bacteria;p__Actinobacteria;c__Actinobacteria;o__Frankiales;f__Geodermatophilaceae;g__Blastococcus;s__uncultured_bacterium	0.666667	0	0	0	0
k__Bacteria;p__Actinobacteria;c__Actinobacteria;o__Frankiales;f__Nakamurellaceae;g__Nakamurella;s__Nakamurella_sp._S20-107	5.66667	2.66667	1	9	0.666667
k__Bacteria;p__Actinobacteria;c__Actinobacteria;o__Frankiales;f__Nakamurellaceae;g__Nakamurella;s__uncultured_bacterium	0	0	1	0	1
k__Bacteria;p__Actinobacteria;c__Actinobacteria;o__Frankiales;f__Nakamurellaceae;g__Nakamurella;s__unidentified	0.666667	0	0.666667	0	0
k__Bacteria;p__Actinobacteria;c__Actinobacteria;o__Frankiales;f__uncultured;g__uncultured_bacterium;s__uncultured_bacterium	0	0	0	0	1.33333
k__Bacteria;p__Actinobacteria;c__Actinobacteria;o__Frankiales;f__unidentified;g__unidentified;s__unidentified	0	0	0	0	1
k__Bacteria;p__Actinobacteria;c__Actinobacteria;o__Kineosporiales;f__Kineosporiaceae;g__Kineosporia;s__unidentified	0	0	0	0	6.66667
k__Bacteria;p__Actinobacteria;c__Actinobacteria;o__Micrococcales;f__Bogoriellaceae;g__Georgenia;s__metagenome	0.666667	0	0	0	0
k__Bacteria;p__Actinobacteria;c__Actinobacteria;o__Micrococcales;f__Bogoriellaceae;g__Georgenia;s__unidentified	3.33333	0	11	0	0
k__Bacteria;p__Actinobacteria;c__Actinobacteria;o__Micrococcales;f__Bogoriellaceae;g__unidentified;s__unidentified	1	0	0	0	0
k__Bacteria;p__Actinobacteria;c__Actinobacteria;o__Micrococcales;f__Brevibacteriaceae;g__Brevibacterium;s__uncultured_bacterium	1	0	0	0	0.333333
k__Bacteria;p__Actinobacteria;c__Actinobacteria;o__Micrococcales;f__Brevibacteriaceae;g__Brevibacterium;s__unidentified	2.66667	0	4.66667	0	0
k__Bacteria;p__Actinobacteria;c__Actinobacteria;o__Micrococcales;f__Cellulomonadaceae;g__Pseudactinotalea;s__unidentified	0.333333	1.33333	1	0	0
k__Bacteria;p__Actinobacteria;c__Actinobacteria;o__Micrococcales;f__Dermabacteraceae;g__Brachybacterium;s__uncultured_bacterium	1.66667	0	0.333333	0	2.33333
k__Bacteria;p__Actinobacteria;c__Actinobacteria;o__Micrococcales;f__Dermabacteraceae;g__Brachybacterium;s__unidentified	0	0	3.66667	0	0
k__Bacteria;p__Actinobacteria;c__Actinobacteria;o__Micrococcales;f__Dermatophilaceae;g__unidentified;s__unidentified	0	0	0	0	1
k__Bacteria;p__Actinobacteria;c__Actinobacteria;o__Micrococcales;f__Intrasporangiaceae;g__Lapillicoccus;s__unidentified	0.666667	0	0.333333	0	0.666667
k__Bacteria;p__Actinobacteria;c__Actinobacteria;o__Micrococcales;f__Microbacteriaceae;g__Agromyces;s__uncultured_Actinomycetales_bacterium	0	2	0	1	0
k__Bacteria;p__Actinobacteria;c__Actinobacteria;o__Micrococcales;f__Microbacteriaceae;g__Agromyces;s__unidentified	6.33333	0	4	2	6.66667
k__Bacteria;p__Actinobacteria;c__Actinobacteria;o__Micrococcales;f__Microbacteriaceae;g__Amnibacterium;s__unidentified	0.333333	2.33333	0	1.66667	18
k__Bacteria;p__Actinobacteria;c__Actinobacteria;o__Micrococcales;f__Microbacteriaceae;g__Clavibacter;s__Clavibacter_michiganensis_subsp._michiganensis	0.333333	0	0.333333	1.66667	1
k__Bacteria;p__Actinobacteria;c__Actinobacteria;o__Micrococcales;f__Microbacteriaceae;g__Clavibacter;s__unidentified	0	1.66667	0	0	0
k__Bacteria;p__Actinobacteria;c__Actinobacteria;o__Micrococcales;f__Microbacteriaceae;g__Cryobacterium;s__uncultured_bacterium	0	0	0	0.666667	0
k__Bacteria;p__Actinobacteria;c__Actinobacteria;o__Micrococcales;f__Microbacteriaceae;g__Curtobacterium;s__uncultured_bacterium	0.333333	13.6667	2.66667	11	0
k__Bacteria;p__Actinobacteria;c__Actinobacteria;o__Micrococcales;f__Microbacteriaceae;g__Curtobacterium;s__unidentified	0	10.6667	0	1.33333	0
k__Bacteria;p__Actinobacteria;c__Actinobacteria;o__Micrococcales;f__Microbacteriaceae;g__Frondihabitans;s__uncultured_bacterium	3.33333	2.33333	2.33333	37.3333	1
k__Bacteria;p__Actinobacteria;c__Actinobacteria;o__Micrococcales;f__Microbacteriaceae;g__Frondihabitans;s__unidentified	0	0	1.66667	6.66667	0
k__Bacteria;p__Actinobacteria;c__Actinobacteria;o__Micrococcales;f__Microbacteriaceae;g__Glaciibacter;s__unidentified	0	1.66667	0	0	0
k__Bacteria;p__Actinobacteria;c__Actinobacteria;o__Micrococcales;f__Microbacteriaceae;g__Gulosibacter;s__Gulosibacter_chungangensis	0	4.66667	0	0	0
k__Bacteria;p__Actinobacteria;c__Actinobacteria;o__Micrococcales;f__Microbacteriaceae;g__Herbiconiux;s__unidentified	0.333333	8.33333	1	9	0
k__Bacteria;p__Actinobacteria;c__Actinobacteria;o__Micrococcales;f__Microbacteriaceae;g__Homoserinibacter;s__unidentified	2.33333	1	1	1	0.666667
k__Bacteria;p__Actinobacteria;c__Actinobacteria;o__Micrococcales;f__Microbacteriaceae;g__Leifsonia;s__Leifsonia_kafniensis	0.666667	11.3333	0.333333	7.33333	0.666667
k__Bacteria;p__Actinobacteria;c__Actinobacteria;o__Micrococcales;f__Microbacteriaceae;g__Leifsonia;s__unidentified	2.66667	18.3333	0.666667	17.6667	1
k__Bacteria;p__Actinobacteria;c__Actinobacteria;o__Micrococcales;f__Microbacteriaceae;g__Leucobacter;s__uncultured_bacterium	1.66667	14	6	0	0.333333
k__Bacteria;p__Actinobacteria;c__Actinobacteria;o__Micrococcales;f__Microbacteriaceae;g__Leucobacter;s__unidentified	2.66667	14.3333	5	0	0
k__Bacteria;p__Actinobacteria;c__Actinobacteria;o__Micrococcales;f__Microbacteriaceae;g__Microbacterium;s__Microbacterium_arborescens	1.33333	0	0.666667	0	0
k__Bacteria;p__Actinobacteria;c__Actinobacteria;o__Micrococcales;f__Microbacteriaceae;g__Microbacterium;s__bacterium	0	1.33333	0	0	0
k__Bacteria;p__Actinobacteria;c__Actinobacteria;o__Micrococcales;f__Microbacteriaceae;g__Microbacterium;s__uncultured_bacterium	0	3.33333	0	0	0
k__Bacteria;p__Actinobacteria;c__Actinobacteria;o__Micrococcales;f__Microbacteriaceae;g__Microbacterium;s__unidentified	10.6667	72	9.33333	13.6667	6.66667
k__Bacteria;p__Actinobacteria;c__Actinobacteria;o__Micrococcales;f__Microbacteriaceae;g__Mycetocola;s__unidentified	94.3333	1814.33	176.667	485.667	96.3333
k__Bacteria;p__Actinobacteria;c__Actinobacteria;o__Micrococcales;f__Microbacteriaceae;g__Okibacterium;s__unidentified	0	14	0	1	0
k__Bacteria;p__Actinobacteria;c__Actinobacteria;o__Micrococcales;f__Microbacteriaceae;g__Parafrigoribacterium;s__unidentified	0.666667	0	0.666667	2	0
k__Bacteria;p__Actinobacteria;c__Actinobacteria;o__Micrococcales;f__Microbacteriaceae;g__Plantibacter;s__unidentified	0.666667	63.6667	10.6667	12	3.33333
k__Bacteria;p__Actinobacteria;c__Actinobacteria;o__Micrococcales;f__Microbacteriaceae;g__Pseudoclavibacter;s__unidentified	2	24.6667	0.666667	0	2.66667
k__Bacteria;p__Actinobacteria;c__Actinobacteria;o__Micrococcales;f__Microbacteriaceae;g__uncultured;s__uncultured_bacterium	0	0	0	1	0.666667
k__Bacteria;p__Actinobacteria;c__Actinobacteria;o__Micrococcales;f__Microbacteriaceae;g__unidentified;s__unidentified	0.333333	4	0	0.333333	0
k__Bacteria;p__Actinobacteria;c__Actinobacteria;o__Micrococcales;f__Micrococcaceae;g__Arthrobacter;s__bacterium_ASP25	0	0	1.33333	0	0
k__Bacteria;p__Actinobacteria;c__Actinobacteria;o__Micrococcales;f__Micrococcaceae;g__Arthrobacter;s__uncultured_bacterium	0	7.66667	0	3	0
k__Bacteria;p__Actinobacteria;c__Actinobacteria;o__Micrococcales;f__Micrococcaceae;g__Arthrobacter;s__unidentified	0	36.3333	0	0	1.33333
k__Bacteria;p__Actinobacteria;c__Actinobacteria;o__Micrococcales;f__Micrococcaceae;g__Citricoccus;s__unidentified	1.33333	0	0.333333	0	1
k__Bacteria;p__Actinobacteria;c__Actinobacteria;o__Micrococcales;f__Micrococcaceae;g__Glutamicibacter;s__unidentified	5.66667	0	72.3333	0	8
k__Bacteria;p__Actinobacteria;c__Actinobacteria;o__Micrococcales;f__Micrococcaceae;g__Kocuria;s__bacterium_N1-3	0	0	0	0	1.33333
k__Bacteria;p__Actinobacteria;c__Actinobacteria;o__Micrococcales;f__Micrococcaceae;g__Kocuria;s__unidentified	0.666667	0	0.666667	0	1.33333
k__Bacteria;p__Actinobacteria;c__Actinobacteria;o__Micrococcales;f__Micrococcaceae;g__Micrococcus;s__unidentified	2.66667	0	5.33333	0	2.33333
k__Bacteria;p__Actinobacteria;c__Actinobacteria;o__Micrococcales;f__Micrococcaceae;g__Pseudarthrobacter;s__uncultured_bacterium	1.66667	0	2	1.66667	0.333333
k__Bacteria;p__Actinobacteria;c__Actinobacteria;o__Micrococcales;f__Micrococcaceae;g__Rothia;s__uncultured_bacterium	0	0	2	0	0
k__Bacteria;p__Actinobacteria;c__Actinobacteria;o__Micrococcales;f__Micrococcaceae;g__unidentified;s__Arthrobacter_globiformis	0	0	2	1.33333	0
k__Bacteria;p__Actinobacteria;c__Actinobacteria;o__Micrococcales;f__Promicromonosporaceae;g__Cellulosimicrobium;s__Cellulosimicrobium_sp._GI2	7.33333	0	5.66667	0	0
k__Bacteria;p__Actinobacteria;c__Actinobacteria;o__Micrococcales;f__Promicromonosporaceae;g__Isoptericola;s__unidentified	3.33333	0	0	0	0
k__Bacteria;p__Actinobacteria;c__Actinobacteria;o__Micrococcales;f__Rarobacteraceae;g__Rarobacter;s__uncultured_bacterium	0	3.66667	0	0	0
k__Bacteria;p__Actinobacteria;c__Actinobacteria;o__Micrococcales;f__Sanguibacteraceae;g__Sanguibacter;s__unidentified	0.666667	6	0	0.666667	0.666667
k__Bacteria;p__Actinobacteria;c__Actinobacteria;o__Micrococcales;f__uncultured;g__uncultured_bacterium;s__uncultured_bacterium	4.66667	0	0	0	0
k__Bacteria;p__Actinobacteria;c__Actinobacteria;o__Micrococcales;f__unidentified;g__unidentified;s__uncultured_bacterium	0	0.666667	0.333333	8.66667	0
k__Bacteria;p__Actinobacteria;c__Actinobacteria;o__Micromonosporales;f__Micromonosporaceae;g__Actinoplanes;s__metagenome	0	0	0	0	1.33333
k__Bacteria;p__Actinobacteria;c__Actinobacteria;o__Micromonosporales;f__Micromonosporaceae;g__Actinoplanes;s__unidentified	0.333333	0	0	0	1.33333
k__Bacteria;p__Actinobacteria;c__Actinobacteria;o__Micromonosporales;f__Micromonosporaceae;g__Dactylosporangium;s__Dactylosporangium_matsuzakiense	0	0	0	0	3
k__Bacteria;p__Actinobacteria;c__Actinobacteria;o__Micromonosporales;f__Micromonosporaceae;g__Micromonospora;s__Micromonospora_sp._032495	1.33333	0	2.66667	0	3
k__Bacteria;p__Actinobacteria;c__Actinobacteria;o__Micromonosporales;f__Micromonosporaceae;g__unidentified;s__unidentified	0	0	1.33333	0	0.333333
k__Bacteria;p__Actinobacteria;c__Actinobacteria;o__PeM15;f__uncultured_bacterium;g__uncultured_bacterium;s__uncultured_bacterium	0	0	1.33333	0	0
k__Bacteria;p__Actinobacteria;c__Actinobacteria;o__PeM15;f__unidentified;g__unidentified;s__unidentified	0	0	3.33333	0	0
k__Bacteria;p__Actinobacteria;c__Actinobacteria;o__Propionibacteriales;f__Nocardioidaceae;g__Aeromicrobium;s__uncultured_bacterium	1.66667	0	1	0	0
k__Bacteria;p__Actinobacteria;c__Actinobacteria;o__Propionibacteriales;f__Nocardioidaceae;g__Kribbella;s__unidentified	0.666667	0	0	0	0.666667
k__Bacteria;p__Actinobacteria;c__Actinobacteria;o__Propionibacteriales;f__Nocardioidaceae;g__Nocardioides;s__uncultured_actinobacterium	1	0	0	0	0
k__Bacteria;p__Actinobacteria;c__Actinobacteria;o__Propionibacteriales;f__Propionibacteriaceae;g__Cutibacterium;s__uncultured_bacterium	5.33333	0	4.33333	0	1.66667
k__Bacteria;p__Actinobacteria;c__Actinobacteria;o__Pseudonocardiales;f__Pseudonocardiaceae;g__Actinomycetospora;s__unidentified	0	0	0	0	6.33333
k__Bacteria;p__Actinobacteria;c__Actinobacteria;o__Pseudonocardiales;f__Pseudonocardiaceae;g__Amycolatopsis;s__unidentified	28.3333	0	29	0	18.6667
k__Bacteria;p__Actinobacteria;c__Actinobacteria;o__Pseudonocardiales;f__Pseudonocardiaceae;g__Crossiella;s__unidentified	0	0	0	0	1
k__Bacteria;p__Actinobacteria;c__Actinobacteria;o__Pseudonocardiales;f__Pseudonocardiaceae;g__Longimycelium;s__uncultured_bacterium	0	0.666667	0	0	3.66667
k__Bacteria;p__Actinobacteria;c__Actinobacteria;o__Pseudonocardiales;f__Pseudonocardiaceae;g__Saccharothrix;s__actinobacterium_01QJ5	0	0	1	0	0
k__Bacteria;p__Actinobacteria;c__Actinobacteria;o__Pseudonocardiales;f__Pseudonocardiaceae;g__unidentified;s__unidentified	0	0	0	0	3
k__Bacteria;p__Actinobacteria;c__Actinobacteria;o__Streptomycetales;f__Streptomycetaceae;g__Streptomyces;s__unidentified	3.66667	0	1.33333	55.3333	0
k__Bacteria;p__Actinobacteria;c__Actinobacteria;o__Streptosporangiales;f__Nocardiopsaceae;g__Thermobifida;s__uncultured_compost_bacterium	1.66667	0	0	0	0
k__Bacteria;p__Actinobacteria;c__Actinobacteria;o__Streptosporangiales;f__Nocardiopsaceae;g__Thermobifida;s__unidentified	0.666667	0	0.666667	0	0
k__Bacteria;p__Actinobacteria;c__Actinobacteria;o__Streptosporangiales;f__Streptosporangiaceae;g__Sphaerimonospora;s__unidentified	1.33333	0	0	0	0.666667
k__Bacteria;p__Actinobacteria;c__Actinobacteria;o__Streptosporangiales;f__Streptosporangiaceae;g__Thermopolyspora;s__unidentified	1.33333	0	0	0	0
k__Bacteria;p__Actinobacteria;c__Actinobacteria;o__Streptosporangiales;f__Thermomonosporaceae;g__Thermomonospora;s__unidentified	0.333333	0	1	0	0
k__Bacteria;p__Actinobacteria;c__Coriobacteriia;o__Coriobacteriales;f__Atopobiaceae;g__Coriobacteriaceae_UCG-002;s__uncultured_bacterium	4	0	0	0	0.333333
k__Bacteria;p__Actinobacteria;c__Coriobacteriia;o__Coriobacteriales;f__Atopobiaceae;g__Olsenella;s__unidentified	0	0	1	0	0
k__Bacteria;p__Actinobacteria;c__MB-A2-108;o__uncultured_bacterium;f__uncultured_bacterium;g__uncultured_bacterium;s__uncultured_bacterium	0	0	0	0	1.66667
k__Bacteria;p__Actinobacteria;c__Nitriliruptoria;o__Euzebyales;f__Euzebyaceae;g__uncultured;s__uncultured_bacterium	0	0	1	0	0
k__Bacteria;p__Actinobacteria;c__Thermoleophilia;o__Gaiellales;f__uncultured;g__unidentified;s__unidentified	0	0	2	0	0
k__Bacteria;p__Actinobacteria;c__Thermoleophilia;o__Solirubrobacterales;f__67-14;g__uncultured_bacterium;s__uncultured_bacterium	0	0	0.666667	0	1.33333
k__Bacteria;p__Actinobacteria;c__Thermoleophilia;o__Solirubrobacterales;f__Solirubrobacteraceae;g__Conexibacter;s__uncultured_bacterium	1	0	0.666667	0	2.66667
k__Bacteria;p__Actinobacteria;c__Thermoleophilia;o__Solirubrobacterales;f__Solirubrobacteraceae;g__Conexibacter;s__unidentified	0	0	0	0	7
k__Bacteria;p__Actinobacteria;c__Thermoleophilia;o__Solirubrobacterales;f__Solirubrobacteraceae;g__Solirubrobacter;s__uncultured_bacterium	0	0	1	0	0
k__Bacteria;p__Actinobacteria;c__Thermoleophilia;o__Solirubrobacterales;f__Solirubrobacteraceae;g__uncultured;s__unidentified	0.333333	0	2	0	0.666667
k__Bacteria;p__Armatimonadetes;c__Armatimonadia;o__Armatimonadales;f__uncultured_bacterium;g__uncultured_bacterium;s__uncultured_bacterium	0	0	0	0	3.66667
k__Bacteria;p__Armatimonadetes;c__Armatimonadia;o__Armatimonadales;f__unidentified;g__unidentified;s__unidentified	0	0.666667	0	0	4.33333
k__Bacteria;p__Armatimonadetes;c__Chthonomonadetes;o__Chthonomonadales;f__Chthonomonadaceae;g__Chthonomonas;s__uncultured_bacterium	0.666667	0	0	0	2.66667
k__Bacteria;p__Bacteroidetes;c__Bacteroidia;o__Bacteroidales;f__Bacteroidaceae;g__Bacteroides;s__uncultured_bacterium	1.33333	0	0	1	0
k__Bacteria;p__Bacteroidetes;c__Bacteroidia;o__Bacteroidales;f__Bacteroidaceae;g__Bacteroides;s__unidentified	2.66667	0	0	0.333333	0
k__Bacteria;p__Bacteroidetes;c__Bacteroidia;o__Bacteroidales;f__Bacteroidetes_BD2-2;g__uncultured_bacterium;s__uncultured_bacterium	0	0	1	0	0
k__Bacteria;p__Bacteroidetes;c__Bacteroidia;o__Bacteroidales;f__Bacteroidetes_BD2-2;g__uncultured_prokaryote;s__uncultured_prokaryote	0	0	1.66667	0	0
k__Bacteria;p__Bacteroidetes;c__Bacteroidia;o__Bacteroidales;f__Bacteroidetes_vadinHA17;g__uncultured_bacterium;s__uncultured_bacterium	0	0	1.33333	0	0
k__Bacteria;p__Bacteroidetes;c__Bacteroidia;o__Bacteroidales;f__Bacteroidetes_vadinHA17;g__unidentified;s__unidentified	0	0	11.6667	0	0
k__Bacteria;p__Bacteroidetes;c__Bacteroidia;o__Bacteroidales;f__Dysgonomonadaceae;g__Dysgonomonas;s__uncultured_Porphyromonadaceae_bacterium	0	0	1	0	0
k__Bacteria;p__Bacteroidetes;c__Bacteroidia;o__Bacteroidales;f__Dysgonomonadaceae;g__Petrimonas;s__uncultured_bacterium	0	0	1.33333	0	0
k__Bacteria;p__Bacteroidetes;c__Bacteroidia;o__Bacteroidales;f__Muribaculaceae;g__uncultured_bacterium;s__uncultured_bacterium	8.33333	0	0	4.33333	0
k__Bacteria;p__Bacteroidetes;c__Bacteroidia;o__Bacteroidales;f__Muribaculaceae;g__unidentified;s__unidentified	2.66667	0	1.66667	4.33333	0
k__Bacteria;p__Bacteroidetes;c__Bacteroidia;o__Bacteroidales;f__Prevotellaceae;g__Alloprevotella;s__uncultured_bacterium	0	0	1	0	0
k__Bacteria;p__Bacteroidetes;c__Bacteroidia;o__Bacteroidales;f__Prevotellaceae;g__Prevotellaceae_UCG-003;s__uncultured_bacterium	0	0	0	0	1
k__Bacteria;p__Bacteroidetes;c__Bacteroidia;o__Bacteroidales;f__Prolixibacteraceae;g__BSV13;s__unidentified	0	0	2.33333	0	0
k__Bacteria;p__Bacteroidetes;c__Bacteroidia;o__Bacteroidales;f__Prolixibacteraceae;g__uncultured;s__uncultured_bacterium	0	0	3.33333	0	0
k__Bacteria;p__Bacteroidetes;c__Bacteroidia;o__Bacteroidales;f__Rikenellaceae;g__Blvii28_wastewater-sludge_group;s__uncultured_bacterium	0	0	1	0	0
k__Bacteria;p__Bacteroidetes;c__Bacteroidia;o__Bacteroidales;f__Rikenellaceae;g__Rikenella;s__uncultured_bacterium	0	0	0	0	1
k__Bacteria;p__Bacteroidetes;c__Bacteroidia;o__Bacteroidales;f__Rikenellaceae;g__Rikenellaceae_RC9_gut_group;s__uncultured_bacterium	0	0	1	0	0
k__Bacteria;p__Bacteroidetes;c__Bacteroidia;o__Bacteroidales;f__Rikenellaceae;g__Rikenellaceae_RC9_gut_group;s__unidentified	0.333333	0	0	1	0.333333
k__Bacteria;p__Bacteroidetes;c__Bacteroidia;o__Bacteroidales;f__Rs-E47_termite_group;g__GWE2-42-42;s__uncultured_bacterium	0	0	1.33333	0	0
k__Bacteria;p__Bacteroidetes;c__Bacteroidia;o__Bacteroidales;f__SB-5;g__uncultured_bacterium;s__uncultured_bacterium	0	0	0.666667	0	0
k__Bacteria;p__Bacteroidetes;c__Bacteroidia;o__Chitinophagales;f__Chitinophagaceae;g__Chitinophaga;s__uncultured_bacterium	0	0	0	0	1
k__Bacteria;p__Bacteroidetes;c__Bacteroidia;o__Chitinophagales;f__Chitinophagaceae;g__Parasediminibacterium;s__uncultured_bacterium	3.33333	0	0	0	0
k__Bacteria;p__Bacteroidetes;c__Bacteroidia;o__Chitinophagales;f__Chitinophagaceae;g__Sediminibacterium;s__unidentified	0.666667	0	1.33333	0	0
k__Bacteria;p__Bacteroidetes;c__Bacteroidia;o__Chitinophagales;f__Chitinophagaceae;g__Taibaiella;s__uncultured_bacterium	1	0	0.333333	0	0
k__Bacteria;p__Bacteroidetes;c__Bacteroidia;o__Chitinophagales;f__Chitinophagaceae;g__Terrimonas;s__unidentified	0.666667	0	6.66667	0	0
k__Bacteria;p__Bacteroidetes;c__Bacteroidia;o__Chitinophagales;f__Chitinophagaceae;g__uncultured;s__uncultured_Bacteroidetes_bacterium	0	0	1	0	0
k__Bacteria;p__Bacteroidetes;c__Bacteroidia;o__Chitinophagales;f__Chitinophagaceae;g__uncultured;s__uncultured_Sphingobacteriales_cum_'Crenotrichaceae'_bacterium	0.666667	0	0	0	2.33333
k__Bacteria;p__Bacteroidetes;c__Bacteroidia;o__Chitinophagales;f__Chitinophagaceae;g__uncultured;s__uncultured_bacterium	0	0	2	0	0
k__Bacteria;p__Bacteroidetes;c__Bacteroidia;o__Chitinophagales;f__Chitinophagaceae;g__unidentified;s__uncultured_bacterium	0	0	1	0	0
k__Bacteria;p__Bacteroidetes;c__Bacteroidia;o__Chitinophagales;f__Chitinophagaceae;g__unidentified;s__unidentified	30.3333	0	14	0	5.33333
k__Bacteria;p__Bacteroidetes;c__Bacteroidia;o__Chitinophagales;f__Saprospiraceae;g__Phaeodactylibacter;s__uncultured_bacterium	0	0	1.33333	0	0
k__Bacteria;p__Bacteroidetes;c__Bacteroidia;o__Chitinophagales;f__Saprospiraceae;g__uncultured;s__metagenome	0	0	2	0	0
k__Bacteria;p__Bacteroidetes;c__Bacteroidia;o__Chitinophagales;f__Saprospiraceae;g__uncultured;s__uncultured_bacterium	0	0	7.33333	0	0
k__Bacteria;p__Bacteroidetes;c__Bacteroidia;o__Chitinophagales;f__Saprospiraceae;g__uncultured;s__unidentified	0	0	4	0	0
k__Bacteria;p__Bacteroidetes;c__Bacteroidia;o__Chitinophagales;f__uncultured;g__uncultured_bacterium;s__uncultured_bacterium	0	0	4	0	0
k__Bacteria;p__Bacteroidetes;c__Bacteroidia;o__Cytophagales;f__Cyclobacteriaceae;g__Algoriphagus;s__uncultured_bacterium	1.66667	0	0	0	0
k__Bacteria;p__Bacteroidetes;c__Bacteroidia;o__Cytophagales;f__Cyclobacteriaceae;g__uncultured;s__uncultured_Bacteroidetes/Chlorobi_group_bacterium	0	0	4.33333	0	0
k__Bacteria;p__Bacteroidetes;c__Bacteroidia;o__Cytophagales;f__Cytophagaceae;g__Cytophaga;s__uncultured_Bacteroidetes_bacterium	0	0	1	0	0
k__Bacteria;p__Bacteroidetes;c__Bacteroidia;o__Cytophagales;f__Cytophagaceae;g__Cytophaga;s__unidentified	1.33333	0	0	0	0
k__Bacteria;p__Bacteroidetes;c__Bacteroidia;o__Cytophagales;f__Microscillaceae;g__OLB12;s__uncultured_bacterium	0	0	0.666667	0	0
k__Bacteria;p__Bacteroidetes;c__Bacteroidia;o__Cytophagales;f__Microscillaceae;g__Ohtaekwangia;s__metagenome	0	0	0	0	1
k__Bacteria;p__Bacteroidetes;c__Bacteroidia;o__Cytophagales;f__Spirosomaceae;g__Dyadobacter;s__uncultured_bacterium	1.33333	27	6.66667	3.33333	8.33333
k__Bacteria;p__Bacteroidetes;c__Bacteroidia;o__Cytophagales;f__Spirosomaceae;g__Dyadobacter;s__unidentified	0.333333	0	1.33333	0	1.66667
k__Bacteria;p__Bacteroidetes;c__Bacteroidia;o__Cytophagales;f__Spirosomaceae;g__Flectobacillus;s__unidentified	37.3333	0	0	0	0
k__Bacteria;p__Bacteroidetes;c__Bacteroidia;o__Cytophagales;f__Spirosomaceae;g__Lacihabitans;s__uncultured_bacterium	0	0	2.33333	0	0
k__Bacteria;p__Bacteroidetes;c__Bacteroidia;o__Cytophagales;f__Spirosomaceae;g__Persicitalea;s__uncultured_bacterium	9	0	32	0	0
k__Bacteria;p__Bacteroidetes;c__Bacteroidia;o__Cytophagales;f__Spirosomaceae;g__uncultured;s__Dyadobacter_sp._enrichment_culture	2.33333	0	0	0	0
k__Bacteria;p__Bacteroidetes;c__Bacteroidia;o__Flavobacteriales;f__Flavobacteriaceae;g__Flavobacterium;s__Flavobacterium_arsenatis	0	0	3.33333	1	4.66667
k__Bacteria;p__Bacteroidetes;c__Bacteroidia;o__Flavobacteriales;f__Flavobacteriaceae;g__Flavobacterium;s__Flavobacterium_branchiophilum	0	2.66667	0	0	0
k__Bacteria;p__Bacteroidetes;c__Bacteroidia;o__Flavobacteriales;f__Flavobacteriaceae;g__Flavobacterium;s__Flavobacterium_chungangense	0	0.666667	1.33333	5.33333	3.33333
k__Bacteria;p__Bacteroidetes;c__Bacteroidia;o__Flavobacteriales;f__Flavobacteriaceae;g__Flavobacterium;s__Flavobacterium_johnsoniae	1.66667	0	0	0	1
k__Bacteria;p__Bacteroidetes;c__Bacteroidia;o__Flavobacteriales;f__Flavobacteriaceae;g__Flavobacterium;s__Flavobacterium_sp._D_29	0	7	0	2.66667	0
k__Bacteria;p__Bacteroidetes;c__Bacteroidia;o__Flavobacteriales;f__Flavobacteriaceae;g__Flavobacterium;s__Flavobacterium_sp._F4	0	40.6667	0	1	0
k__Bacteria;p__Bacteroidetes;c__Bacteroidia;o__Flavobacteriales;f__Flavobacteriaceae;g__Flavobacterium;s__Flavobacterium_sp._MAR_2010_30	0	0	0	2.66667	0.666667
k__Bacteria;p__Bacteroidetes;c__Bacteroidia;o__Flavobacteriales;f__Flavobacteriaceae;g__Flavobacterium;s__Flavobacterium_sp._SL153	0	0	0	4.66667	0.666667
k__Bacteria;p__Bacteroidetes;c__Bacteroidia;o__Flavobacteriales;f__Flavobacteriaceae;g__Flavobacterium;s__Flavobacterium_sp._SL195	0	0	0.666667	8.66667	0
k__Bacteria;p__Bacteroidetes;c__Bacteroidia;o__Flavobacteriales;f__Flavobacteriaceae;g__Flavobacterium;s__Flavobacterium_sp._St_18	0	0	0	1.33333	0
k__Bacteria;p__Bacteroidetes;c__Bacteroidia;o__Flavobacteriales;f__Flavobacteriaceae;g__Flavobacterium;s__Flavobacterium_sp._TAPY14	0	0	0.666667	25.3333	1
k__Bacteria;p__Bacteroidetes;c__Bacteroidia;o__Flavobacteriales;f__Flavobacteriaceae;g__Flavobacterium;s__Flavobacterium_sp._THG-DN8.5	0	0	0.333333	3.33333	0
k__Bacteria;p__Bacteroidetes;c__Bacteroidia;o__Flavobacteriales;f__Flavobacteriaceae;g__Flavobacterium;s__bacterium_ASP10	0	2.33333	0	2.66667	0
k__Bacteria;p__Bacteroidetes;c__Bacteroidia;o__Flavobacteriales;f__Flavobacteriaceae;g__Flavobacterium;s__bacterium_ASP37	5.66667	831.667	12.6667	3.66667	9.33333
k__Bacteria;p__Bacteroidetes;c__Bacteroidia;o__Flavobacteriales;f__Flavobacteriaceae;g__Flavobacterium;s__uncultured_Flavobacterium_sp.	0	0.666667	0	1	0
k__Bacteria;p__Bacteroidetes;c__Bacteroidia;o__Flavobacteriales;f__Flavobacteriaceae;g__Flavobacterium;s__uncultured_bacterium	4	11.3333	5.33333	18	1.33333
k__Bacteria;p__Bacteroidetes;c__Bacteroidia;o__Flavobacteriales;f__Flavobacteriaceae;g__Flavobacterium;s__unidentified	30.3333	109	329	1406.67	236.667
k__Bacteria;p__Bacteroidetes;c__Bacteroidia;o__Flavobacteriales;f__Flavobacteriaceae;g__Myroides;s__uncultured_bacterium	0	0	0	1.66667	0.666667
k__Bacteria;p__Bacteroidetes;c__Bacteroidia;o__Flavobacteriales;f__Flavobacteriaceae;g__Myroides;s__unidentified	4.33333	0	0	0	0
k__Bacteria;p__Bacteroidetes;c__Bacteroidia;o__Flavobacteriales;f__Weeksellaceae;g__Chryseobacterium;s__unidentified	56.6667	1609.33	137	123	433.667
k__Bacteria;p__Bacteroidetes;c__Bacteroidia;o__Flavobacteriales;f__Weeksellaceae;g__Cloacibacterium;s__uncultured_bacterium	0	0	1.66667	0	0
k__Bacteria;p__Bacteroidetes;c__Bacteroidia;o__Flavobacteriales;f__Weeksellaceae;g__Cloacibacterium;s__unidentified	0	0	2.66667	0	0
k__Bacteria;p__Bacteroidetes;c__Bacteroidia;o__Flavobacteriales;f__Weeksellaceae;g__Empedobacter;s__unidentified	7.66667	0	17	0	17.3333
k__Bacteria;p__Bacteroidetes;c__Bacteroidia;o__Flavobacteriales;f__Weeksellaceae;g__Moheibacter;s__uncultured_bacterium	1.66667	0	4.66667	0	0.333333
k__Bacteria;p__Bacteroidetes;c__Bacteroidia;o__Flavobacteriales;f__Weeksellaceae;g__Moheibacter;s__unidentified	4.66667	0	18	0	1.66667
k__Bacteria;p__Bacteroidetes;c__Bacteroidia;o__Sphingobacteriales;f__AKYH767;g__uncultured_bacterium;s__uncultured_bacterium	0	0	1	0	0
k__Bacteria;p__Bacteroidetes;c__Bacteroidia;o__Sphingobacteriales;f__KD3-93;g__uncultured_bacterium;s__uncultured_bacterium	0	0	2.33333	0	0
k__Bacteria;p__Bacteroidetes;c__Bacteroidia;o__Sphingobacteriales;f__KD3-93;g__unidentified;s__unidentified	0	0	1.33333	0	0
k__Bacteria;p__Bacteroidetes;c__Bacteroidia;o__Sphingobacteriales;f__Lentimicrobiaceae;g__uncultured_bacterium;s__uncultured_bacterium	0	0	4.66667	0	0
k__Bacteria;p__Bacteroidetes;c__Bacteroidia;o__Sphingobacteriales;f__Lentimicrobiaceae;g__unidentified;s__unidentified	0	0	3	0	0
k__Bacteria;p__Bacteroidetes;c__Bacteroidia;o__Sphingobacteriales;f__NS11-12_marine_group;g__unidentified;s__unidentified	0	0	1	0	0
k__Bacteria;p__Bacteroidetes;c__Bacteroidia;o__Sphingobacteriales;f__ST-12K33;g__unidentified;s__unidentified	0	0	1.33333	0	0
k__Bacteria;p__Bacteroidetes;c__Bacteroidia;o__Sphingobacteriales;f__Sphingobacteriaceae;g__Arcticibacter;s__unidentified	0	11	0	0.333333	0.333333
k__Bacteria;p__Bacteroidetes;c__Bacteroidia;o__Sphingobacteriales;f__Sphingobacteriaceae;g__Mucilaginibacter;s__Mucilaginibacter_sp._Aws5	0	0.666667	0	1.33333	0
k__Bacteria;p__Bacteroidetes;c__Bacteroidia;o__Sphingobacteriales;f__Sphingobacteriaceae;g__Mucilaginibacter;s__Mucilaginibacter_sp._JSC-R3-521-13	0	0	0	11	0
k__Bacteria;p__Bacteroidetes;c__Bacteroidia;o__Sphingobacteriales;f__Sphingobacteriaceae;g__Mucilaginibacter;s__Mucilaginibacter_sp._M0-13	0.666667	2.66667	0	0	0
k__Bacteria;p__Bacteroidetes;c__Bacteroidia;o__Sphingobacteriales;f__Sphingobacteriaceae;g__Mucilaginibacter;s__Thymallus_thymallus_(grayling)	0	4.66667	0	0.666667	0
k__Bacteria;p__Bacteroidetes;c__Bacteroidia;o__Sphingobacteriales;f__Sphingobacteriaceae;g__Mucilaginibacter;s__uncultured_Mucilaginibacter_sp.	0	0	1	1.33333	0
k__Bacteria;p__Bacteroidetes;c__Bacteroidia;o__Sphingobacteriales;f__Sphingobacteriaceae;g__Mucilaginibacter;s__uncultured_bacterium	0	7	0.666667	5.66667	2.66667
k__Bacteria;p__Bacteroidetes;c__Bacteroidia;o__Sphingobacteriales;f__Sphingobacteriaceae;g__Mucilaginibacter;s__uncultured_soil_bacterium	5.66667	7	0	2.66667	0
k__Bacteria;p__Bacteroidetes;c__Bacteroidia;o__Sphingobacteriales;f__Sphingobacteriaceae;g__Mucilaginibacter;s__unidentified	9.33333	64.3333	23	93.3333	7
k__Bacteria;p__Bacteroidetes;c__Bacteroidia;o__Sphingobacteriales;f__Sphingobacteriaceae;g__Nubsella;s__uncultured_Pedobacter_sp.	0	0	0	1	0
k__Bacteria;p__Bacteroidetes;c__Bacteroidia;o__Sphingobacteriales;f__Sphingobacteriaceae;g__Nubsella;s__unidentified	1.66667	2	0	1.33333	0
k__Bacteria;p__Bacteroidetes;c__Bacteroidia;o__Sphingobacteriales;f__Sphingobacteriaceae;g__Parapedobacter;s__uncultured_bacterium	0.666667	0	1.66667	0	0
k__Bacteria;p__Bacteroidetes;c__Bacteroidia;o__Sphingobacteriales;f__Sphingobacteriaceae;g__Parapedobacter;s__unidentified	0	0	1.33333	0	0
k__Bacteria;p__Bacteroidetes;c__Bacteroidia;o__Sphingobacteriales;f__Sphingobacteriaceae;g__Pedobacter;s__Pedobacter_seoulensis	0	38.6667	4.33333	10	6
k__Bacteria;p__Bacteroidetes;c__Bacteroidia;o__Sphingobacteriales;f__Sphingobacteriaceae;g__Pedobacter;s__Pedobacter_yonginense	0	0	0	1	0
k__Bacteria;p__Bacteroidetes;c__Bacteroidia;o__Sphingobacteriales;f__Sphingobacteriaceae;g__Pedobacter;s__uncultured_Pedobacter_sp.	53.3333	308.667	549.333	557.333	214.333
k__Bacteria;p__Bacteroidetes;c__Bacteroidia;o__Sphingobacteriales;f__Sphingobacteriaceae;g__Pedobacter;s__uncultured_Sphingobacteriales_bacterium	0	6	0	0	0
k__Bacteria;p__Bacteroidetes;c__Bacteroidia;o__Sphingobacteriales;f__Sphingobacteriaceae;g__Pedobacter;s__uncultured_bacterium	13	42.6667	10	39.6667	0.666667
k__Bacteria;p__Bacteroidetes;c__Bacteroidia;o__Sphingobacteriales;f__Sphingobacteriaceae;g__Pedobacter;s__unidentified	591	1377.33	721	2277	358
k__Bacteria;p__Bacteroidetes;c__Bacteroidia;o__Sphingobacteriales;f__Sphingobacteriaceae;g__Pseudopedobacter;s__unidentified	1.33333	0	0	0	0
k__Bacteria;p__Bacteroidetes;c__Bacteroidia;o__Sphingobacteriales;f__Sphingobacteriaceae;g__Sphingobacterium;s__Bacteroidetes_bacterium_RBE2CD-54	0	16	10	0	1.33333
k__Bacteria;p__Bacteroidetes;c__Bacteroidia;o__Sphingobacteriales;f__Sphingobacteriaceae;g__Sphingobacterium;s__Flavobacterium_sp._Xb-5	1.33333	0	0.666667	0	0
k__Bacteria;p__Bacteroidetes;c__Bacteroidia;o__Sphingobacteriales;f__Sphingobacteriaceae;g__Sphingobacterium;s__Sphingobacterium_faecium	1	0.666667	12.3333	0.333333	3.33333
k__Bacteria;p__Bacteroidetes;c__Bacteroidia;o__Sphingobacteriales;f__Sphingobacteriaceae;g__Sphingobacterium;s__Sphingobacterium_multivorum	5	1.66667	0	0	0
k__Bacteria;p__Bacteroidetes;c__Bacteroidia;o__Sphingobacteriales;f__Sphingobacteriaceae;g__Sphingobacterium;s__Sphingobacterium_psychroaquaticum	17	899.333	7	33	30.3333
k__Bacteria;p__Bacteroidetes;c__Bacteroidia;o__Sphingobacteriales;f__Sphingobacteriaceae;g__Sphingobacterium;s__Sphingobacterium_sp._62	0	2	0.666667	0.333333	0.333333
k__Bacteria;p__Bacteroidetes;c__Bacteroidia;o__Sphingobacteriales;f__Sphingobacteriaceae;g__Sphingobacterium;s__Sphingobacterium_sp._CanR-39	1	1	0	0	0
k__Bacteria;p__Bacteroidetes;c__Bacteroidia;o__Sphingobacteriales;f__Sphingobacteriaceae;g__Sphingobacterium;s__Sphingobacterium_sp._HT1-MRL	1	152.333	0	21	7.33333
k__Bacteria;p__Bacteroidetes;c__Bacteroidia;o__Sphingobacteriales;f__Sphingobacteriaceae;g__Sphingobacterium;s__Sphingobacterium_sp._JAS3	0.333333	74	1	0	1.66667
k__Bacteria;p__Bacteroidetes;c__Bacteroidia;o__Sphingobacteriales;f__Sphingobacteriaceae;g__Sphingobacterium;s__Sphingobacterium_sp._MYb210	1	13.3333	121.333	0.666667	105.667
k__Bacteria;p__Bacteroidetes;c__Bacteroidia;o__Sphingobacteriales;f__Sphingobacteriaceae;g__Sphingobacterium;s__bacterium_CC-YY411	0.333333	0	2.66667	0	0
k__Bacteria;p__Bacteroidetes;c__Bacteroidia;o__Sphingobacteriales;f__Sphingobacteriaceae;g__Sphingobacterium;s__uncultured_bacterium	78.6667	28	28.6667	7.66667	3.66667
k__Bacteria;p__Bacteroidetes;c__Bacteroidia;o__Sphingobacteriales;f__Sphingobacteriaceae;g__Sphingobacterium;s__unidentified	44.6667	31.6667	64	12.6667	16.3333
k__Bacteria;p__Bacteroidetes;c__Bacteroidia;o__Sphingobacteriales;f__Sphingobacteriaceae;g__uncultured;s__uncultured_Sphingobacteriaceae_bacterium	1.33333	14	0.333333	9	0.333333
k__Bacteria;p__Bacteroidetes;c__Bacteroidia;o__Sphingobacteriales;f__Sphingobacteriaceae;g__uncultured;s__uncultured_bacterium	0.333333	7.66667	3.66667	11.3333	0
k__Bacteria;p__Bacteroidetes;c__Bacteroidia;o__Sphingobacteriales;f__Sphingobacteriaceae;g__uncultured;s__unidentified	4.66667	3	2.66667	6.33333	0
k__Bacteria;p__Bacteroidetes;c__Bacteroidia;o__Sphingobacteriales;f__env.OPS_17;g__uncultured_bacterium;s__uncultured_bacterium	0	0	5.66667	0	0
k__Bacteria;p__Bacteroidetes;c__Bacteroidia;o__Sphingobacteriales;f__env.OPS_17;g__unidentified;s__unidentified	0	0	1	0	0
k__Bacteria;p__Bacteroidetes;c__Chlorobia;o__Chlorobiales;f__Chlorobiaceae;g__Chlorobium;s__unidentified	0	0	7.33333	0	0
k__Bacteria;p__Bacteroidetes;c__Chlorobia;o__Chlorobiales;f__Chlorobiaceae;g__unidentified;s__unidentified	0	0	32	0	0
k__Bacteria;p__Bacteroidetes;c__Ignavibacteria;o__Ignavibacteriales;f__PHOS-HE36;g__uncultured_Bacteroidetes_bacterium;s__uncultured_Bacteroidetes_bacterium	0	0	5.33333	0	0
k__Bacteria;p__Bacteroidetes;c__Ignavibacteria;o__Kryptoniales;f__BSV26;g__unidentified;s__unidentified	0	0	7.66667	0	0
k__Bacteria;p__Bacteroidetes;c__Ignavibacteria;o__OPB56;f__uncultured_Chlorobi_bacterium;g__uncultured_Chlorobi_bacterium;s__uncultured_Chlorobi_bacterium	0	0	3.66667	0	0
k__Bacteria;p__Bacteroidetes;c__Ignavibacteria;o__OPB56;f__unidentified;g__unidentified;s__unidentified	2	0	0	0	0
k__Bacteria;p__Bacteroidetes;c__Ignavibacteria;o__SJA-28;f__uncultured_Chlorobi_bacterium;g__uncultured_Chlorobi_bacterium;s__uncultured_Chlorobi_bacterium	0	0	1	0	0
k__Bacteria;p__Bacteroidetes;c__Ignavibacteria;o__SJA-28;f__uncultured_bacterium;g__uncultured_bacterium;s__uncultured_bacterium	0	0	2.33333	0	0
k__Bacteria;p__Bacteroidetes;c__Ignavibacteria;o__SJA-28;f__unidentified;g__unidentified;s__unidentified	0	0	1.33333	0	0
k__Bacteria;p__Bacteroidetes;c__OC31;o__uncultured_bacterium;f__uncultured_bacterium;g__uncultured_bacterium;s__uncultured_bacterium	0	0	3	0	0
k__Bacteria;p__Bacteroidetes;c__Rhodothermia;o__Rhodothermales;f__Rhodothermaceae;g__uncultured;s__uncultured_Rhodothermaceae_bacterium	0	0	1.33333	0	0
k__Bacteria;p__Caldiserica;c__Caldisericia;o__Caldisericales;f__LF045;g__uncultured_bacterium;s__uncultured_bacterium	0	0	1.33333	0	0
k__Bacteria;p__Chlamydiae;c__Chlamydiae;o__Chlamydiales;f__Parachlamydiaceae;g__Candidatus_Protochlamydia;s__unidentified	0	0	0	0	1.33333
k__Bacteria;p__Chlamydiae;c__Chlamydiae;o__Chlamydiales;f__Parachlamydiaceae;g__Neochlamydia;s__metagenome	0	0	1	0	0
k__Bacteria;p__Chlamydiae;c__Chlamydiae;o__Chlamydiales;f__Parachlamydiaceae;g__Neochlamydia;s__uncultured_bacterium	0	0	0.666667	0	0
k__Bacteria;p__Chlamydiae;c__Chlamydiae;o__Chlamydiales;f__Parachlamydiaceae;g__uncultured;s__metagenome	0	0	1	0	0
k__Bacteria;p__Chlamydiae;c__Chlamydiae;o__Chlamydiales;f__Simkaniaceae;g__Ga0074140;s__Chlamydiae_bacterium_Ga0074140	0	0	1	0	0
k__Bacteria;p__Chlamydiae;c__Chlamydiae;o__Chlamydiales;f__cvE6;g__unidentified;s__unidentified	0	0	1	0	0
k__Bacteria;p__Chloroflexi;c__AD3;o__uncultured_Chloroflexi_bacterium;f__uncultured_Chloroflexi_bacterium;g__uncultured_Chloroflexi_bacterium;s__uncultured_Chloroflexi_bacterium	0	0	0	0	1.66667
k__Bacteria;p__Chloroflexi;c__AD3;o__uncultured_bacterium;f__uncultured_bacterium;g__uncultured_bacterium;s__uncultured_bacterium	0	0	0	0	1.33333
k__Bacteria;p__Chloroflexi;c__AD3;o__unidentified;f__unidentified;g__unidentified;s__unidentified	0	0	0.666667	0	1.33333
k__Bacteria;p__Chloroflexi;c__Anaerolineae;o__Anaerolineales;f__Anaerolineaceae;g__Leptolinea;s__unidentified	0	0	1	0	0
k__Bacteria;p__Chloroflexi;c__Anaerolineae;o__Anaerolineales;f__Anaerolineaceae;g__uncultured;s__uncultured_bacterium	0	0	1.66667	0	0
k__Bacteria;p__Chloroflexi;c__Anaerolineae;o__Anaerolineales;f__Anaerolineaceae;g__uncultured;s__uncultured_prokaryote	0	0	3	0	0
k__Bacteria;p__Chloroflexi;c__Anaerolineae;o__Anaerolineales;f__Anaerolineaceae;g__uncultured;s__unidentified	0	0	1.33333	0	0
k__Bacteria;p__Chloroflexi;c__Anaerolineae;o__Caldilineales;f__Caldilineaceae;g__uncultured;s__uncultured_bacterium	0	0	1	0	0
k__Bacteria;p__Chloroflexi;c__Anaerolineae;o__Caldilineales;f__Caldilineaceae;g__uncultured;s__unidentified	1	0	12	0	0
k__Bacteria;p__Chloroflexi;c__Anaerolineae;o__RBG-13-54-9;f__unidentified;g__unidentified;s__unidentified	0	0	1.33333	0	0
k__Bacteria;p__Chloroflexi;c__Anaerolineae;o__SBR1031;f__A4b;g__uncultured_Chloroflexi_bacterium;s__uncultured_Chloroflexi_bacterium	0	0	1.33333	0	0
k__Bacteria;p__Chloroflexi;c__Anaerolineae;o__SBR1031;f__A4b;g__uncultured_bacterium;s__uncultured_bacterium	0	0	3.33333	0	0
k__Bacteria;p__Chloroflexi;c__Anaerolineae;o__SBR1031;f__A4b;g__unidentified;s__unidentified	0.333333	0	3.33333	0	0
k__Bacteria;p__Chloroflexi;c__Anaerolineae;o__SBR1031;f__anaerobic_digester_metagenome;g__anaerobic_digester_metagenome;s__anaerobic_digester_metagenome	5.33333	0	8.33333	0	2
k__Bacteria;p__Chloroflexi;c__Anaerolineae;o__SBR1031;f__uncultured_bacterium;g__uncultured_bacterium;s__uncultured_bacterium	0	0	2	0	0
k__Bacteria;p__Chloroflexi;c__Anaerolineae;o__SJA-15;f__uncultured_soil_bacterium;g__uncultured_soil_bacterium;s__uncultured_soil_bacterium	0	0	1.66667	0	0
k__Bacteria;p__Chloroflexi;c__Anaerolineae;o__SJA-15;f__unidentified;g__unidentified;s__unidentified	0	0	1.66667	0	0
k__Bacteria;p__Chloroflexi;c__Chloroflexia;o__Chloroflexales;f__Roseiflexaceae;g__uncultured;s__uncultured_soil_bacterium	1.33333	0	0	0	0
k__Bacteria;p__Chloroflexi;c__Chloroflexia;o__Thermomicrobiales;f__JG30-KF-CM45;g__uncultured_Chloroflexi_bacterium;s__uncultured_Chloroflexi_bacterium	0	0	1	0	0
k__Bacteria;p__Chloroflexi;c__Chloroflexia;o__Thermomicrobiales;f__Thermomicrobiaceae;g__Sphaerobacter;s__unidentified	2.66667	0	0	0	0
k__Bacteria;p__Chloroflexi;c__Dehalococcoidia;o__SAR202_clade;f__unidentified;g__unidentified;s__unidentified	2.66667	0	0	0	0
k__Bacteria;p__Chloroflexi;c__KD4-96;o__uncultured_bacterium;f__uncultured_bacterium;g__uncultured_bacterium;s__uncultured_bacterium	0	0	2.33333	0	1.33333
k__Bacteria;p__Chloroflexi;c__KD4-96;o__unidentified;f__unidentified;g__unidentified;s__unidentified	0.333333	0	1.33333	0	0.666667
k__Bacteria;p__Chloroflexi;c__Ktedonobacteria;o__Ktedonobacterales;f__Ktedonobacteraceae;g__1959-1;s__uncultured_bacterium	0	0	0	0	2.33333
k__Bacteria;p__Chloroflexi;c__Ktedonobacteria;o__Ktedonobacterales;f__Ktedonobacteraceae;g__FCPS473;s__uncultured_bacterium	0	0	2.33333	0	0
k__Bacteria;p__Chloroflexi;c__Ktedonobacteria;o__Ktedonobacterales;f__Ktedonobacteraceae;g__Thermosporothrix;s__uncultured_bacterium	0	0	0	0	1
k__Bacteria;p__Chloroflexi;c__Ktedonobacteria;o__Ktedonobacterales;f__Ktedonobacteraceae;g__uncultured;s__uncultured_bacterium	0	0	0	0	1
k__Bacteria;p__Cloacimonetes;c__Cloacimonadia;o__Cloacimonadales;f__SHA-4;g__uncultured_bacterium;s__uncultured_bacterium	0	0	2.66667	0	0
k__Bacteria;p__Cyanobacteria;c__Melainabacteria;o__Obscuribacterales;f__uncultured_bacterium;g__uncultured_bacterium;s__uncultured_bacterium	6.33333	0	6.33333	0	3
k__Bacteria;p__Cyanobacteria;c__Melainabacteria;o__Obscuribacterales;f__unidentified;g__unidentified;s__unidentified	0	0	0	0	1
k__Bacteria;p__Cyanobacteria;c__Oxyphotobacteria;o__Chloroplast;f__Actinidia_chinensis;g__Actinidia_chinensis;s__Actinidia_chinensis	0	0	0	0	0.666667
k__Bacteria;p__Cyanobacteria;c__Oxyphotobacteria;o__Chloroplast;f__Bromus_tectorum;g__Bromus_tectorum;s__Bromus_tectorum	4	0	0.666667	0	1.66667
k__Bacteria;p__Cyanobacteria;c__Oxyphotobacteria;o__Chloroplast;f__Coccomyxa_simplex;g__Coccomyxa_simplex;s__Coccomyxa_simplex	0	0	0	0	1
k__Bacteria;p__Cyanobacteria;c__Oxyphotobacteria;o__Chloroplast;f__Coffea_arabica_(coffee);g__Coffea_arabica_(coffee);s__Coffea_arabica_(coffee)	1	0	0	0	0
k__Bacteria;p__Cyanobacteria;c__Oxyphotobacteria;o__Chloroplast;f__Elliptochloris_bilobata;g__Elliptochloris_bilobata;s__Elliptochloris_bilobata	0	0	0	0	0.666667
k__Bacteria;p__Cyanobacteria;c__Oxyphotobacteria;o__Chloroplast;f__uncultured_bacterium;g__uncultured_bacterium;s__uncultured_bacterium	10	0	0	0	0
k__Bacteria;p__Cyanobacteria;c__Oxyphotobacteria;o__Chloroplast;f__unidentified;g__unidentified;s__unidentified	0	0	0	0	5
k__Bacteria;p__Cyanobacteria;c__Sericytochromatia;o__unidentified;f__unidentified;g__unidentified;s__unidentified	0	0	0	0	2
k__Bacteria;p__Deinococcus-Thermus;c__Deinococci;o__Deinococcales;f__Trueperaceae;g__Truepera;s__uncultured_bacterium	4.66667	0	0	0	0
k__Bacteria;p__Deinococcus-Thermus;c__Deinococci;o__Thermales;f__Thermaceae;g__Thermus;s__Thermus_scotoductus_SA-01	102.333	0	12.3333	0	3.66667
k__Bacteria;p__Deinococcus-Thermus;c__Deinococci;o__Thermales;f__Thermaceae;g__Thermus;s__unidentified	95	2.33333	148.333	1	79
k__Bacteria;p__Dependentiae;c__Babeliae;o__Babeliales;f__uncultured_bacterium;g__uncultured_bacterium;s__uncultured_bacterium	0	0	1	0	0
k__Bacteria;p__Elusimicrobia;c__Elusimicrobia;o__Lineage_IV;f__uncultured_bacterium;g__uncultured_bacterium;s__uncultured_bacterium	3.33333	0	3	0	1.66667
k__Bacteria;p__Epsilonbacteraeota;c__Campylobacteria;o__Campylobacterales;f__Arcobacteraceae;g__Arcobacter;s__unidentified	7	0	5	0	0
k__Bacteria;p__Epsilonbacteraeota;c__Campylobacteria;o__Campylobacterales;f__Helicobacteraceae;g__Helicobacter;s__Helicobacter_sp._MIT_03-1614	2.33333	0	0.666667	0	0.666667
k__Bacteria;p__Epsilonbacteraeota;c__Campylobacteria;o__Campylobacterales;f__Sulfurospirillaceae;g__Sulfurospirillum;s__uncultured_bacterium	0	0	1.33333	0	0
k__Bacteria;p__Epsilonbacteraeota;c__Campylobacteria;o__Campylobacterales;f__Thiovulaceae;g__Sulfuricurvum;s__uncultured_bacterium	0	0	1	0	0
k__Bacteria;p__Epsilonbacteraeota;c__Campylobacteria;o__Campylobacterales;f__Thiovulaceae;g__Sulfurimonas;s__uncultured_Epsilonproteobacteria_bacterium	0	0	7	0	0
k__Bacteria;p__Fibrobacteres;c__Fibrobacteria;o__Fibrobacterales;f__Fibrobacteraceae;g__uncultured;s__unidentified	0	0	1.66667	0	0
k__Bacteria;p__Firmicutes;c__Bacilli;o__Bacillales;f__Bacillaceae;g__Anoxybacillus;s__Anoxybacillus_flavithermus_subsp._flavithermus	32.6667	0	5.66667	0	3
k__Bacteria;p__Firmicutes;c__Bacilli;o__Bacillales;f__Bacillaceae;g__Anoxybacillus;s__unidentified	0	0	0.333333	0	0
k__Bacteria;p__Firmicutes;c__Bacilli;o__Bacillales;f__Bacillaceae;g__Bacillus;s__Bacillus_andreraoultii	35	0	3.66667	0	0
k__Bacteria;p__Firmicutes;c__Bacilli;o__Bacillales;f__Bacillaceae;g__Bacillus;s__Bacillus_coagulans	19.3333	0	7.66667	0	1
k__Bacteria;p__Firmicutes;c__Bacilli;o__Bacillales;f__Bacillaceae;g__Bacillus;s__Bacillus_farraginis	8	0	3	0	0
k__Bacteria;p__Firmicutes;c__Bacilli;o__Bacillales;f__Bacillaceae;g__Bacillus;s__Bacillus_flexus	0.666667	0	0.666667	0	0
k__Bacteria;p__Firmicutes;c__Bacilli;o__Bacillales;f__Bacillaceae;g__Bacillus;s__Bacillus_licheniformis	7.33333	0	10.3333	0	0.666667
k__Bacteria;p__Firmicutes;c__Bacilli;o__Bacillales;f__Bacillaceae;g__Bacillus;s__Bacillus_nealsonii	1	0	0	0	0
k__Bacteria;p__Firmicutes;c__Bacilli;o__Bacillales;f__Bacillaceae;g__Bacillus;s__Bacillus_niameyensis	3.66667	0	0	0	0
k__Bacteria;p__Firmicutes;c__Bacilli;o__Bacillales;f__Bacillaceae;g__Bacillus;s__Bacillus_persicus	1	0	0.666667	0	1.33333
k__Bacteria;p__Firmicutes;c__Bacilli;o__Bacillales;f__Bacillaceae;g__Bacillus;s__Bacillus_sp._M18	0.666667	0	1.33333	0	0
k__Bacteria;p__Firmicutes;c__Bacilli;o__Bacillales;f__Bacillaceae;g__Bacillus;s__Bacillus_thuringiensis	3.33333	0	2.66667	0	1.33333
k__Bacteria;p__Firmicutes;c__Bacilli;o__Bacillales;f__Bacillaceae;g__Bacillus;s__uncultured_Bacillus_sp.	5.66667	0	1	0	0.666667
k__Bacteria;p__Firmicutes;c__Bacilli;o__Bacillales;f__Bacillaceae;g__Bacillus;s__uncultured_bacterium	5	0	2.33333	0	2
k__Bacteria;p__Firmicutes;c__Bacilli;o__Bacillales;f__Bacillaceae;g__Bacillus;s__uncultured_compost_bacterium	13	0	13.3333	0	0
k__Bacteria;p__Firmicutes;c__Bacilli;o__Bacillales;f__Bacillaceae;g__Bacillus;s__uncultured_compost_bacterium_5-10	12	0	3	0	0
k__Bacteria;p__Firmicutes;c__Bacilli;o__Bacillales;f__Bacillaceae;g__Bacillus;s__unidentified	66	0	46.6667	0	5
k__Bacteria;p__Firmicutes;c__Bacilli;o__Bacillales;f__Bacillaceae;g__Geobacillus;s__unidentified	13.3333	0	11	0	7.66667
k__Bacteria;p__Firmicutes;c__Bacilli;o__Bacillales;f__Bacillaceae;g__Gracilibacillus;s__Gracilibacillus_halotolerans	1.33333	0	2.33333	0	0
k__Bacteria;p__Firmicutes;c__Bacilli;o__Bacillales;f__Bacillaceae;g__Oceanobacillus;s__unidentified	80	0	19.6667	0	0
k__Bacteria;p__Firmicutes;c__Bacilli;o__Bacillales;f__Bacillaceae;g__Ornithinibacillus;s__unidentified	0.666667	0	1.33333	0	0
k__Bacteria;p__Firmicutes;c__Bacilli;o__Bacillales;f__Bacillaceae;g__Pseudogracilibacillus;s__Pseudogracilibacillus_auburnensis	18.6667	0	9.33333	0	1.33333
k__Bacteria;p__Firmicutes;c__Bacilli;o__Bacillales;f__Bacillaceae;g__Ureibacillus;s__unidentified	1.66667	0	0.333333	0	0
k__Bacteria;p__Firmicutes;c__Bacilli;o__Bacillales;f__Bacillaceae;g__Virgibacillus;s__Virgibacillus_sp._12	4	0	1.33333	0	0
k__Bacteria;p__Firmicutes;c__Bacilli;o__Bacillales;f__Bacillaceae;g__Virgibacillus;s__uncultured_Firmicutes_bacterium	3	0	1.33333	0	0.666667
k__Bacteria;p__Firmicutes;c__Bacilli;o__Bacillales;f__Bacillaceae;g__Virgibacillus;s__unidentified	1.66667	0	2	0	0
k__Bacteria;p__Firmicutes;c__Bacilli;o__Bacillales;f__Bacillaceae;g__uncultured;s__Virgibacillus_sp._R-7428	4.33333	0	3	0	0
k__Bacteria;p__Firmicutes;c__Bacilli;o__Bacillales;f__Bacillaceae;g__uncultured;s__uncultured_bacterium	2	0	1	0	0
k__Bacteria;p__Firmicutes;c__Bacilli;o__Bacillales;f__Bacillaceae;g__uncultured;s__unidentified	3.66667	0	4	0	1
k__Bacteria;p__Firmicutes;c__Bacilli;o__Bacillales;f__Family_XII;g__Exiguobacterium;s__Exiguobacterium_sp._HL95	3	0	1	0	1
k__Bacteria;p__Firmicutes;c__Bacilli;o__Bacillales;f__Family_XII;g__Exiguobacterium;s__uncultured_Exiguobacterium_sp.	0	0	1	0	0
k__Bacteria;p__Firmicutes;c__Bacilli;o__Bacillales;f__Paenibacillaceae;g__Brevibacillus;s__uncultured_bacterium	1.33333	0	0	0	0
k__Bacteria;p__Firmicutes;c__Bacilli;o__Bacillales;f__Paenibacillaceae;g__Brevibacillus;s__unidentified	0.666667	0	0.333333	0	0
k__Bacteria;p__Firmicutes;c__Bacilli;o__Bacillales;f__Paenibacillaceae;g__Paenibacillus;s__Paenibacillus_barengoltzii	0	0	0	0	1
k__Bacteria;p__Firmicutes;c__Bacilli;o__Bacillales;f__Paenibacillaceae;g__Paenibacillus;s__uncultured_bacterium	0	0	0.333333	0	0.666667
k__Bacteria;p__Firmicutes;c__Bacilli;o__Bacillales;f__Paenibacillaceae;g__Paenibacillus;s__unidentified	4.33333	1	16	0	7
k__Bacteria;p__Firmicutes;c__Bacilli;o__Bacillales;f__Paenibacillaceae;g__Thermobacillus;s__unidentified	0	0	0.666667	0	0
k__Bacteria;p__Firmicutes;c__Bacilli;o__Bacillales;f__Planococcaceae;g__Domibacillus;s__Domibacillus_sp._V43.18a	0	0	1.33333	0	0
k__Bacteria;p__Firmicutes;c__Bacilli;o__Bacillales;f__Planococcaceae;g__Kurthia;s__uncultured_bacterium	0	0	0.333333	0	1
k__Bacteria;p__Firmicutes;c__Bacilli;o__Bacillales;f__Planococcaceae;g__Lysinibacillus;s__Lysinibacillus_sp.	1.33333	0	0	0	0
k__Bacteria;p__Firmicutes;c__Bacilli;o__Bacillales;f__Planococcaceae;g__Lysinibacillus;s__unidentified	2	0	1.33333	0	0
k__Bacteria;p__Firmicutes;c__Bacilli;o__Bacillales;f__Planococcaceae;g__Planomicrobium;s__Planomicrobium_sp._BJ-52	16	0	2	0	0
k__Bacteria;p__Firmicutes;c__Bacilli;o__Bacillales;f__Planococcaceae;g__Sporosarcina;s__uncultured_bacterium	5.66667	0	14	0	0
k__Bacteria;p__Firmicutes;c__Bacilli;o__Bacillales;f__Planococcaceae;g__uncultured;s__uncultured_bacterium	1	0	0	0	0
k__Bacteria;p__Firmicutes;c__Bacilli;o__Bacillales;f__Staphylococcaceae;g__Staphylococcus;s__uncultured_bacterium	4	0	2.66667	0	2.33333
k__Bacteria;p__Firmicutes;c__Bacilli;o__Bacillales;f__Thermoactinomycetaceae;g__uncultured;s__unidentified	0.666667	0	0.666667	0	0
k__Bacteria;p__Firmicutes;c__Bacilli;o__Lactobacillales;f__Aerococcaceae;g__Aerococcus;s__uncultured_bacterium	0.333333	0	0.666667	0	0.333333
k__Bacteria;p__Firmicutes;c__Bacilli;o__Lactobacillales;f__Carnobacteriaceae;g__Atopostipes;s__uncultured_prokaryote	1	0	0.333333	0	0
k__Bacteria;p__Firmicutes;c__Bacilli;o__Lactobacillales;f__Carnobacteriaceae;g__Carnobacterium;s__unidentified	0	2	1.66667	0	0
k__Bacteria;p__Firmicutes;c__Bacilli;o__Lactobacillales;f__Carnobacteriaceae;g__Dolosigranulum;s__uncultured_bacterium	1.33333	0	0.333333	0	0
k__Bacteria;p__Firmicutes;c__Bacilli;o__Lactobacillales;f__Carnobacteriaceae;g__Isobaculum;s__Isobaculum_melis	0	2	0	0	0
k__Bacteria;p__Firmicutes;c__Bacilli;o__Lactobacillales;f__Carnobacteriaceae;g__Jeotgalibaca;s__uncultured_bacterium	0	0	2	0	0
k__Bacteria;p__Firmicutes;c__Bacilli;o__Lactobacillales;f__Enterococcaceae;g__Enterococcus;s__Enterococcus_canis	0	2.33333	0	0	0
k__Bacteria;p__Firmicutes;c__Bacilli;o__Lactobacillales;f__Enterococcaceae;g__Enterococcus;s__unidentified	4.33333	0	6.33333	0	0
k__Bacteria;p__Firmicutes;c__Bacilli;o__Lactobacillales;f__Enterococcaceae;g__Vagococcus;s__unidentified	0	59.3333	4	0	0
k__Bacteria;p__Firmicutes;c__Bacilli;o__Lactobacillales;f__Lactobacillaceae;g__Lactobacillus;s__Lactobacillus_acidophilus	1.33333	0	0.333333	0	0
k__Bacteria;p__Firmicutes;c__Bacilli;o__Lactobacillales;f__Lactobacillaceae;g__Lactobacillus;s__Lactobacillus_reuteri	2.66667	0	5	0	0
k__Bacteria;p__Firmicutes;c__Bacilli;o__Lactobacillales;f__Lactobacillaceae;g__Lactobacillus;s__uncultured_bacterium	3	0	4.33333	0	0
k__Bacteria;p__Firmicutes;c__Bacilli;o__Lactobacillales;f__Lactobacillaceae;g__Lactobacillus;s__unidentified	9.66667	0	4.66667	0	0.666667
k__Bacteria;p__Firmicutes;c__Bacilli;o__Lactobacillales;f__Lactobacillaceae;g__Pediococcus;s__Pediococcus_pentosaceus	6	0	4.66667	0	5
k__Bacteria;p__Firmicutes;c__Bacilli;o__Lactobacillales;f__Leuconostocaceae;g__Weissella;s__unidentified	0	0	0.666667	0	0.666667
k__Bacteria;p__Firmicutes;c__Bacilli;o__Lactobacillales;f__Streptococcaceae;g__Lactococcus;s__Lactococcus_lactis	0	0	1	0	0
k__Bacteria;p__Firmicutes;c__Bacilli;o__Lactobacillales;f__Streptococcaceae;g__Lactococcus;s__unidentified	0.333333	0	1	0	0
k__Bacteria;p__Firmicutes;c__Bacilli;o__Lactobacillales;f__Streptococcaceae;g__Streptococcus;s__Streptococcus_salivarius_subsp._thermophilus	2.66667	0	3	0	0.666667
k__Bacteria;p__Firmicutes;c__Bacilli;o__Lactobacillales;f__Streptococcaceae;g__Streptococcus;s__uncultured_bacterium	1.33333	0	0	0	0.666667
k__Bacteria;p__Firmicutes;c__Clostridia;o__Clostridiales;f__Christensenellaceae;g__Christensenellaceae_R-7_group;s__uncultured_bacterium	0.666667	0	1	0	0
k__Bacteria;p__Firmicutes;c__Clostridia;o__Clostridiales;f__Clostridiaceae_1;g__Candidatus_Arthromitus;s__uncultured_bacterium	0.666667	0	0.666667	0	0
k__Bacteria;p__Firmicutes;c__Clostridia;o__Clostridiales;f__Clostridiaceae_1;g__Clostridium_sensu_stricto_1;s__uncultured_bacterium	7.33333	0	0.666667	0	4.66667
k__Bacteria;p__Firmicutes;c__Clostridia;o__Clostridiales;f__Clostridiaceae_1;g__Clostridium_sensu_stricto_1;s__unidentified	2.33333	0	4.66667	0	0
k__Bacteria;p__Firmicutes;c__Clostridia;o__Clostridiales;f__Clostridiaceae_1;g__Clostridium_sensu_stricto_13;s__unidentified	1	0	0	0	0.333333
k__Bacteria;p__Firmicutes;c__Clostridia;o__Clostridiales;f__Clostridiales_vadinBB60_group;g__uncultured_bacterium;s__uncultured_bacterium	1	0	0	0	1
k__Bacteria;p__Firmicutes;c__Clostridia;o__Clostridiales;f__Defluviitaleaceae;g__Defluviitaleaceae_UCG-011;s__unidentified	1	0	0	0	0
k__Bacteria;p__Firmicutes;c__Clostridia;o__Clostridiales;f__Family_XI;g__Peptoniphilus;s__uncultured_bacterium	1	0	0	0	0.666667
k__Bacteria;p__Firmicutes;c__Clostridia;o__Clostridiales;f__Family_XIII;g__Family_XIII_AD3011_group;s__uncultured_bacterium	0	0	2	0	0
k__Bacteria;p__Firmicutes;c__Clostridia;o__Clostridiales;f__Family_XIII;g__[Eubacterium]_brachy_group;s__unidentified	0	0	4	0	0
k__Bacteria;p__Firmicutes;c__Clostridia;o__Clostridiales;f__Family_XIII;g__[Eubacterium]_nodatum_group;s__uncultured_bacterium	1	0	0	0	0.666667
k__Bacteria;p__Firmicutes;c__Clostridia;o__Clostridiales;f__Gracilibacteraceae;g__Lutispora;s__iron-reducing_bacterium_enrichment_culture_clone_FeC_1_B2	0	0	0	0	1.66667
k__Bacteria;p__Firmicutes;c__Clostridia;o__Clostridiales;f__Lachnospiraceae;g__Blautia;s__uncultured_bacterium	1.33333	0	1.66667	0	0
k__Bacteria;p__Firmicutes;c__Clostridia;o__Clostridiales;f__Lachnospiraceae;g__Blautia;s__unidentified	0.666667	0	0.666667	0	0.666667
k__Bacteria;p__Firmicutes;c__Clostridia;o__Clostridiales;f__Lachnospiraceae;g__Butyrivibrio;s__uncultured_bacterium	1	0	1.33333	0	1
k__Bacteria;p__Firmicutes;c__Clostridia;o__Clostridiales;f__Lachnospiraceae;g__Coprococcus_2;s__uncultured_bacterium	0.666667	0	0	0	0
k__Bacteria;p__Firmicutes;c__Clostridia;o__Clostridiales;f__Lachnospiraceae;g__Dorea;s__uncultured_bacterium	1.66667	0	0	0	0
k__Bacteria;p__Firmicutes;c__Clostridia;o__Clostridiales;f__Lachnospiraceae;g__Eisenbergiella;s__uncultured_bacterium	0	0	2.66667	0	1
k__Bacteria;p__Firmicutes;c__Clostridia;o__Clostridiales;f__Lachnospiraceae;g__Epulopiscium;s__uncultured_Clostridium_sp.	0	0	3	0	0
k__Bacteria;p__Firmicutes;c__Clostridia;o__Clostridiales;f__Lachnospiraceae;g__Lachnoclostridium;s__uncultured_bacterium	0	0	0.666667	0	0
k__Bacteria;p__Firmicutes;c__Clostridia;o__Clostridiales;f__Lachnospiraceae;g__Lachnoclostridium;s__unidentified	0	0	3	0	0
k__Bacteria;p__Firmicutes;c__Clostridia;o__Clostridiales;f__Lachnospiraceae;g__Lachnospiraceae_NK4A136_group;s__uncultured_bacterium	20	0	1	0	3.66667
k__Bacteria;p__Firmicutes;c__Clostridia;o__Clostridiales;f__Lachnospiraceae;g__Lachnospiraceae_UCG-001;s__uncultured_bacterium	1.66667	0	0	0	0
k__Bacteria;p__Firmicutes;c__Clostridia;o__Clostridiales;f__Lachnospiraceae;g__Lachnospiraceae_UCG-008;s__uncultured_bacterium	0.333333	0	0.666667	0	0.333333
k__Bacteria;p__Firmicutes;c__Clostridia;o__Clostridiales;f__Lachnospiraceae;g__Marvinbryantia;s__uncultured_bacterium	1	0	0	0	0
k__Bacteria;p__Firmicutes;c__Clostridia;o__Clostridiales;f__Lachnospiraceae;g__Roseburia;s__uncultured_bacterium	1.33333	0	1	0.333333	0
k__Bacteria;p__Firmicutes;c__Clostridia;o__Clostridiales;f__Lachnospiraceae;g__[Eubacterium]_oxidoreducens_group;s__uncultured_bacterium	0.666667	0	0.666667	0	0.666667
k__Bacteria;p__Firmicutes;c__Clostridia;o__Clostridiales;f__Lachnospiraceae;g__[Eubacterium]_ruminantium_group;s__uncultured_bacterium	0.666667	0	1	0	0.666667
k__Bacteria;p__Firmicutes;c__Clostridia;o__Clostridiales;f__Lachnospiraceae;g__[Eubacterium]_xylanophilum_group;s__uncultured_bacterium	0	0	1	0	0
k__Bacteria;p__Firmicutes;c__Clostridia;o__Clostridiales;f__Lachnospiraceae;g__[Ruminococcus]_torques_group;s__uncultured_bacterium	3.33333	0	2	0	2.33333
k__Bacteria;p__Firmicutes;c__Clostridia;o__Clostridiales;f__Lachnospiraceae;g__uncultured;s__uncultured_bacterium	5.66667	0	3.33333	2	1
k__Bacteria;p__Firmicutes;c__Clostridia;o__Clostridiales;f__Peptococcaceae;g__uncultured;s__uncultured_bacterium	0	0	0	1.66667	0.333333
k__Bacteria;p__Firmicutes;c__Clostridia;o__Clostridiales;f__Peptostreptococcaceae;g__Peptostreptococcus;s__Peptostreptococcus_sp.	0	0	0	0	1.33333
k__Bacteria;p__Firmicutes;c__Clostridia;o__Clostridiales;f__Peptostreptococcaceae;g__Proteocatella;s__unidentified	1	0	0	0	0
k__Bacteria;p__Firmicutes;c__Clostridia;o__Clostridiales;f__Peptostreptococcaceae;g__Romboutsia;s__uncultured_bacterium	0.666667	0	0.666667	0	0
k__Bacteria;p__Firmicutes;c__Clostridia;o__Clostridiales;f__Peptostreptococcaceae;g__Terrisporobacter;s__uncultured_bacterium	5.33333	0	0.666667	0	0
k__Bacteria;p__Firmicutes;c__Clostridia;o__Clostridiales;f__Peptostreptococcaceae;g__uncultured;s__uncultured_bacterium	3.33333	0	1.66667	0	0
k__Bacteria;p__Firmicutes;c__Clostridia;o__Clostridiales;f__Ruminococcaceae;g__Butyricicoccus;s__unidentified	0	0	1.33333	0	0
k__Bacteria;p__Firmicutes;c__Clostridia;o__Clostridiales;f__Ruminococcaceae;g__Candidatus_Soleaferrea;s__uncultured_bacterium	1	0	0	0	0
k__Bacteria;p__Firmicutes;c__Clostridia;o__Clostridiales;f__Ruminococcaceae;g__Faecalibacterium;s__bacterium_ic1379	0.333333	0	0	0	0
k__Bacteria;p__Firmicutes;c__Clostridia;o__Clostridiales;f__Ruminococcaceae;g__Faecalibacterium;s__uncultured_bacterium	0	0	7	0	1
k__Bacteria;p__Firmicutes;c__Clostridia;o__Clostridiales;f__Ruminococcaceae;g__Flavonifractor;s__uncultured_bacterium	1.33333	0	1	0	0
k__Bacteria;p__Firmicutes;c__Clostridia;o__Clostridiales;f__Ruminococcaceae;g__Fournierella;s__unidentified	1.66667	0	0	0	0
k__Bacteria;p__Firmicutes;c__Clostridia;o__Clostridiales;f__Ruminococcaceae;g__GCA-900066225;s__uncultured_bacterium	1.33333	0	0	0	0
k__Bacteria;p__Firmicutes;c__Clostridia;o__Clostridiales;f__Ruminococcaceae;g__Intestinimonas;s__uncultured_Firmicutes_bacterium	1	0	0	0	0
k__Bacteria;p__Firmicutes;c__Clostridia;o__Clostridiales;f__Ruminococcaceae;g__Negativibacillus;s__uncultured_bacterium	1.66667	0	1.33333	1	0
k__Bacteria;p__Firmicutes;c__Clostridia;o__Clostridiales;f__Ruminococcaceae;g__Oscillibacter;s__uncultured_bacterium	1.33333	0	2.66667	0.333333	0.666667
k__Bacteria;p__Firmicutes;c__Clostridia;o__Clostridiales;f__Ruminococcaceae;g__Ruminiclostridium;s__unidentified	0	0	1.33333	0	0
k__Bacteria;p__Firmicutes;c__Clostridia;o__Clostridiales;f__Ruminococcaceae;g__Ruminiclostridium_5;s__uncultured_bacterium	0	0	2.66667	0	0.333333
k__Bacteria;p__Firmicutes;c__Clostridia;o__Clostridiales;f__Ruminococcaceae;g__Ruminiclostridium_9;s__uncultured_bacterium	3	0	3	1	0
k__Bacteria;p__Firmicutes;c__Clostridia;o__Clostridiales;f__Ruminococcaceae;g__Ruminococcaceae_NK4A214_group;s__uncultured_bacterium	0	0	1.66667	0.333333	0
k__Bacteria;p__Firmicutes;c__Clostridia;o__Clostridiales;f__Ruminococcaceae;g__Ruminococcaceae_UCG-005;s__uncultured_bacterium	12	0	4.33333	3.66667	4
k__Bacteria;p__Firmicutes;c__Clostridia;o__Clostridiales;f__Ruminococcaceae;g__Ruminococcaceae_UCG-005;s__uncultured_prokaryote	2.33333	0	1.66667	4	0.666667
k__Bacteria;p__Firmicutes;c__Clostridia;o__Clostridiales;f__Ruminococcaceae;g__Ruminococcaceae_UCG-010;s__uncultured_bacterium	1	0	3	0	0
k__Bacteria;p__Firmicutes;c__Clostridia;o__Clostridiales;f__Ruminococcaceae;g__Ruminococcaceae_UCG-014;s__uncultured_bacterium	0.666667	0	2.66667	0	0
k__Bacteria;p__Firmicutes;c__Clostridia;o__Clostridiales;f__Ruminococcaceae;g__Ruminococcaceae_UCG-014;s__uncultured_rumen_bacterium	0	0	0	0	1
k__Bacteria;p__Firmicutes;c__Clostridia;o__Clostridiales;f__Ruminococcaceae;g__Ruminococcaceae_UCG-014;s__unidentified	2.66667	0	0.333333	1	0
k__Bacteria;p__Firmicutes;c__Clostridia;o__Clostridiales;f__Ruminococcaceae;g__Ruminococcus_1;s__uncultured_bacterium	2.66667	0	0	0	0
k__Bacteria;p__Firmicutes;c__Clostridia;o__Clostridiales;f__Ruminococcaceae;g__Ruminococcus_2;s__uncultured_bacterium	0.333333	0	0.666667	2	0.666667
k__Bacteria;p__Firmicutes;c__Clostridia;o__Clostridiales;f__Ruminococcaceae;g__Subdoligranulum;s__uncultured_bacterium	0.333333	0	2.66667	0	0
k__Bacteria;p__Firmicutes;c__Clostridia;o__Clostridiales;f__Ruminococcaceae;g__[Eubacterium]_coprostanoligenes_group;s__uncultured_bacterium	5	0	2	3.66667	0.666667
k__Bacteria;p__Firmicutes;c__Clostridia;o__Clostridiales;f__Ruminococcaceae;g__uncultured;s__uncultured_bacterium	0	0	3	0	0.666667
k__Bacteria;p__Firmicutes;c__Clostridia;o__Clostridiales;f__Ruminococcaceae;g__uncultured;s__unidentified	1	0	0	0	0
k__Bacteria;p__Firmicutes;c__Clostridia;o__Clostridiales;f__Syntrophomonadaceae;g__Dethiobacter;s__uncultured_bacterium	0	0	2	0	0
k__Bacteria;p__Firmicutes;c__Clostridia;o__Thermoanaerobacterales;f__Thermoanaerobacteraceae;g__Syntrophaceticus;s__uncultured_bacterium	0	0	1.66667	0	0
k__Bacteria;p__Firmicutes;c__Erysipelotrichia;o__Erysipelotrichales;f__Erysipelotrichaceae;g__Allobaculum;s__uncultured_bacterium	1.33333	0	1.66667	0	1
k__Bacteria;p__Firmicutes;c__Erysipelotrichia;o__Erysipelotrichales;f__Erysipelotrichaceae;g__Dubosiella;s__uncultured_bacterium	1	0	5.66667	0	0
k__Bacteria;p__Firmicutes;c__Erysipelotrichia;o__Erysipelotrichales;f__Erysipelotrichaceae;g__Erysipelatoclostridium;s__uncultured_bacterium	0	0	0.666667	0	0.333333
k__Bacteria;p__Firmicutes;c__Erysipelotrichia;o__Erysipelotrichales;f__Erysipelotrichaceae;g__Erysipelotrichaceae_UCG-003;s__uncultured_bacterium	1.66667	0	0	0.666667	0.666667
k__Bacteria;p__Firmicutes;c__Erysipelotrichia;o__Erysipelotrichales;f__Erysipelotrichaceae;g__Faecalibaculum;s__uncultured_bacterium	9.33333	0	7.33333	0	6
k__Bacteria;p__Firmicutes;c__Erysipelotrichia;o__Erysipelotrichales;f__Erysipelotrichaceae;g__ZOR0006;s__uncultured_bacterium	6	0	0	0	0
k__Bacteria;p__Firmicutes;c__Erysipelotrichia;o__Erysipelotrichales;f__Erysipelotrichaceae;g__uncultured;s__uncultured_bacterium	3.66667	0	5.33333	0	1.66667
k__Bacteria;p__Firmicutes;c__Limnochordia;o__Limnochordales;f__Limnochordaceae;g__unidentified;s__unidentified	2	0	0	0	0
k__Bacteria;p__Firmicutes;c__Negativicutes;o__Selenomonadales;f__Acidaminococcaceae;g__Phascolarctobacterium;s__uncultured_bacterium	1.33333	0	0	2.33333	0.333333
k__Bacteria;p__Firmicutes;c__Negativicutes;o__Selenomonadales;f__Veillonellaceae;g__Pelosinus;s__unidentified	0	0	1	0	0
k__Bacteria;p__Firmicutes;c__Negativicutes;o__Selenomonadales;f__Veillonellaceae;g__uncultured;s__uncultured_Firmicutes_bacterium	0	0	1.33333	0	0
k__Bacteria;p__Fusobacteria;c__Fusobacteriia;o__Fusobacteriales;f__Fusobacteriaceae;g__Fusobacterium;s__uncultured_bacterium	6	0	0	0	0
k__Bacteria;p__Fusobacteria;c__Fusobacteriia;o__Fusobacteriales;f__Leptotrichiaceae;g__Hypnocyclicus;s__unidentified	1.33333	0	0	0	0
k__Bacteria;p__Gemmatimonadetes;c__Gemmatimonadetes;o__Gemmatimonadales;f__Gemmatimonadaceae;g__Gemmatimonas;s__metagenome	0	0	0	0	1
k__Bacteria;p__Gemmatimonadetes;c__Gemmatimonadetes;o__Gemmatimonadales;f__Gemmatimonadaceae;g__Gemmatimonas;s__uncultured_Gemmatimonadetes_bacterium	0	0	2.33333	0	2
k__Bacteria;p__Gemmatimonadetes;c__Gemmatimonadetes;o__Gemmatimonadales;f__Gemmatimonadaceae;g__Gemmatimonas;s__uncultured_bacterium	1	0	0	0	0
k__Bacteria;p__Gemmatimonadetes;c__Gemmatimonadetes;o__Gemmatimonadales;f__Gemmatimonadaceae;g__Gemmatimonas;s__unidentified	0	0	0.666667	0	0
k__Bacteria;p__Gemmatimonadetes;c__Gemmatimonadetes;o__Gemmatimonadales;f__Gemmatimonadaceae;g__Gemmatirosa;s__uncultured_Gemmatimonadetes_bacterium	0	0	0	0	1.33333
k__Bacteria;p__Gemmatimonadetes;c__Gemmatimonadetes;o__Gemmatimonadales;f__Gemmatimonadaceae;g__uncultured;s__uncultured_bacterium	0	0	0	0	1.33333
k__Bacteria;p__Gemmatimonadetes;c__Gemmatimonadetes;o__Gemmatimonadales;f__Gemmatimonadaceae;g__uncultured;s__unidentified	0	0	2	0	0
k__Bacteria;p__Kiritimatiellaeota;c__Kiritimatiellae;o__WCHB1-41;f__uncultured_bacterium;g__uncultured_bacterium;s__uncultured_bacterium	0	0	3.33333	0	0
k__Bacteria;p__Latescibacteria;c__uncultured_bacterium;o__uncultured_bacterium;f__uncultured_bacterium;g__uncultured_bacterium;s__uncultured_bacterium	0	0	2	0	0
k__Bacteria;p__Lentisphaerae;c__Lentisphaeria;o__Victivallales;f__GWF2-44-16;g__uncultured_bacterium;s__uncultured_bacterium	0	0	1	0	0
k__Bacteria;p__Marinimicrobia_(SAR406_clade);c__uncultured_bacterium;o__uncultured_bacterium;f__uncultured_bacterium;g__uncultured_bacterium;s__uncultured_bacterium	0	0	1.33333	0	0
k__Bacteria;p__Nitrospirae;c__Nitrospira;o__Nitrospirales;f__Nitrospiraceae;g__Nitrospira;s__Ephemera_danica	1.33333	0	2	0	0
k__Bacteria;p__Nitrospirae;c__Nitrospira;o__Nitrospirales;f__Nitrospiraceae;g__Nitrospira;s__unidentified	0	0	17.6667	0	0
k__Bacteria;p__Omnitrophicaeota;c__uncultured_bacterium;o__uncultured_bacterium;f__uncultured_bacterium;g__uncultured_bacterium;s__uncultured_bacterium	0	0	2.33333	0	0
k__Bacteria;p__Patescibacteria;c__ABY1;o__Candidatus_Falkowbacteria;f__uncultured_bacterium;g__uncultured_bacterium;s__uncultured_bacterium	0	0	1.33333	0	0
k__Bacteria;p__Patescibacteria;c__ABY1;o__Candidatus_Kerfeldbacteria;f__uncultured_soil_bacterium;g__uncultured_soil_bacterium;s__uncultured_soil_bacterium	0	0	1	0	0
k__Bacteria;p__Patescibacteria;c__ABY1;o__Candidatus_Kuenenbacteria;f__uncultured_bacterium;g__uncultured_bacterium;s__uncultured_bacterium	0	0	1	0	0
k__Bacteria;p__Patescibacteria;c__Gracilibacteria;o__unidentified;f__unidentified;g__unidentified;s__unidentified	0	0	2.66667	0	0
k__Bacteria;p__Patescibacteria;c__Microgenomatia;o__Candidatus_Collierbacteria;f__uncultured_bacterium;g__uncultured_bacterium;s__uncultured_bacterium	0	0	3	0	0
k__Bacteria;p__Patescibacteria;c__Microgenomatia;o__Candidatus_Pacebacteria;f__uncultured_anaerobic_bacterium;g__uncultured_anaerobic_bacterium;s__uncultured_anaerobic_bacterium	0	0	1	0	0
k__Bacteria;p__Patescibacteria;c__Parcubacteria;o__Candidatus_Kaiserbacteria;f__Candidatus_Sonnebornia_yantaiensis;g__Candidatus_Sonnebornia_yantaiensis;s__Candidatus_Sonnebornia_yantaiensis	2	0	0.333333	0	0
k__Bacteria;p__Patescibacteria;c__Parcubacteria;o__Candidatus_Kaiserbacteria;f__groundwater_metagenome;g__groundwater_metagenome;s__groundwater_metagenome	1.66667	0	0	0	0
k__Bacteria;p__Patescibacteria;c__Parcubacteria;o__Candidatus_Moranbacteria;f__uncultured_bacterium;g__uncultured_bacterium;s__uncultured_bacterium	0	0	1	0	0
k__Bacteria;p__Patescibacteria;c__Parcubacteria;o__uncultured_bacterium;f__uncultured_bacterium;g__uncultured_bacterium;s__uncultured_bacterium	0	0	1.33333	0	0
k__Bacteria;p__Patescibacteria;c__Saccharimonadia;o__Saccharimonadales;f__uncultured_Candidatus_Saccharibacteria_bacterium;g__uncultured_Candidatus_Saccharibacteria_bacterium;s__uncultured_Candidatus_Saccharibacteria_bacterium	0.666667	0	1.33333	0	1.66667
k__Bacteria;p__Patescibacteria;c__Saccharimonadia;o__Saccharimonadales;f__uncultured_bacterium;g__uncultured_bacterium;s__uncultured_bacterium	1	0	4.66667	0	5.66667
k__Bacteria;p__Patescibacteria;c__Saccharimonadia;o__Saccharimonadales;f__unidentified;g__unidentified;s__unidentified	0	0	1	0	0
k__Bacteria;p__Patescibacteria;c__WS6_(Dojkabacteria);o__metagenome;f__metagenome;g__metagenome;s__metagenome	0	0	1	0	0
k__Bacteria;p__Patescibacteria;c__WWE3;o__uncultured_bacterium;f__uncultured_bacterium;g__uncultured_bacterium;s__uncultured_bacterium	0	0	1	0	0
k__Bacteria;p__Patescibacteria;c__WWE3;o__uncultured_candidate_division_WWE3_bacterium;f__uncultured_candidate_division_WWE3_bacterium;g__uncultured_candidate_division_WWE3_bacterium;s__uncultured_candidate_division_WWE3_bacterium	0	0	1.66667	0	0
k__Bacteria;p__Planctomycetes;c__028H05-P-BN-P5;o__uncultured_bacterium;f__uncultured_bacterium;g__uncultured_bacterium;s__uncultured_bacterium	0	0	1	0	0
k__Bacteria;p__Planctomycetes;c__BD7-11;o__uncultured_bacterium;f__uncultured_bacterium;g__uncultured_bacterium;s__uncultured_bacterium	0	0	0	0	1.33333
k__Bacteria;p__Planctomycetes;c__OM190;o__uncultured_bacterium;f__uncultured_bacterium;g__uncultured_bacterium;s__uncultured_bacterium	0	0	12.3333	0	0
k__Bacteria;p__Planctomycetes;c__OM190;o__unidentified;f__unidentified;g__unidentified;s__unidentified	0	0	0.666667	0	0
k__Bacteria;p__Planctomycetes;c__Phycisphaerae;o__Phycisphaerales;f__Phycisphaeraceae;g__SM1A02;s__uncultured_bacterium	3.66667	0	8	0	2.66667
k__Bacteria;p__Planctomycetes;c__Phycisphaerae;o__Phycisphaerales;f__Phycisphaeraceae;g__SM1A02;s__unidentified	1.33333	0	3.66667	0	1.33333
k__Bacteria;p__Planctomycetes;c__Planctomycetacia;o__Gemmatales;f__Gemmataceae;g__uncultured;s__uncultured_bacterium	0	0	1	0	5.33333
k__Bacteria;p__Planctomycetes;c__Planctomycetacia;o__Gemmatales;f__Gemmataceae;g__uncultured;s__uncultured_planctomycete	0	0	2	0	1.66667
k__Bacteria;p__Planctomycetes;c__Planctomycetacia;o__Gemmatales;f__Gemmataceae;g__uncultured;s__unidentified	0	0	1	0	1.66667
k__Bacteria;p__Planctomycetes;c__Planctomycetacia;o__Isosphaerales;f__Isosphaeraceae;g__Aquisphaera;s__unidentified	0	0.666667	1	0	0.333333
k__Bacteria;p__Planctomycetes;c__Planctomycetacia;o__Isosphaerales;f__Isosphaeraceae;g__Singulisphaera;s__uncultured_Planctomycetaceae_bacterium	0	0	0	0	4
k__Bacteria;p__Planctomycetes;c__Planctomycetacia;o__Isosphaerales;f__Isosphaeraceae;g__Singulisphaera;s__uncultured_Singulisphaera_sp.	0	0	0	0	1.66667
k__Bacteria;p__Planctomycetes;c__Planctomycetacia;o__Isosphaerales;f__Isosphaeraceae;g__Singulisphaera;s__uncultured_bacterium	1	0	2.33333	0	52.3333
k__Bacteria;p__Planctomycetes;c__Planctomycetacia;o__Isosphaerales;f__Isosphaeraceae;g__Singulisphaera;s__uncultured_planctomycete	0	0	0.333333	0	7
k__Bacteria;p__Planctomycetes;c__Planctomycetacia;o__Isosphaerales;f__Isosphaeraceae;g__Singulisphaera;s__unidentified	1	1	0	0	13
k__Bacteria;p__Planctomycetes;c__Planctomycetacia;o__Isosphaerales;f__Isosphaeraceae;g__uncultured;s__uncultured_Singulisphaera_sp.	0	0	1.33333	0	8
k__Bacteria;p__Planctomycetes;c__Planctomycetacia;o__Isosphaerales;f__Isosphaeraceae;g__uncultured;s__uncultured_bacterium	0	0	0	0	2
k__Bacteria;p__Planctomycetes;c__Planctomycetacia;o__Isosphaerales;f__Isosphaeraceae;g__unidentified;s__uncultured_bacterium	0.666667	0	0.666667	0	0.666667
k__Bacteria;p__Planctomycetes;c__Planctomycetacia;o__Isosphaerales;f__Isosphaeraceae;g__unidentified;s__unidentified	0	0	0	0	1
k__Bacteria;p__Proteobacteria;c__Alphaproteobacteria;o__Acetobacterales;f__Acetobacteraceae;g__Acidicaldus;s__uncultured_bacterium	0	0	0	0	2.66667
k__Bacteria;p__Proteobacteria;c__Alphaproteobacteria;o__Acetobacterales;f__Acetobacteraceae;g__Acidiphilium;s__Acetobacteraceae_bacterium	0	0	0	0	1
k__Bacteria;p__Proteobacteria;c__Alphaproteobacteria;o__Acetobacterales;f__Acetobacteraceae;g__Acidiphilium;s__uncultured_bacterium	0	0	0	0	36.3333
k__Bacteria;p__Proteobacteria;c__Alphaproteobacteria;o__Acetobacterales;f__Acetobacteraceae;g__Acidiphilium;s__unidentified	0	0	0	0	3.66667
k__Bacteria;p__Proteobacteria;c__Alphaproteobacteria;o__Acetobacterales;f__Acetobacteraceae;g__Acidisoma;s__unidentified	0	0	0	0	7
k__Bacteria;p__Proteobacteria;c__Alphaproteobacteria;o__Acetobacterales;f__Acetobacteraceae;g__Acidisphaera;s__uncultured_alpha_proteobacterium	0	0	0	0	3
k__Bacteria;p__Proteobacteria;c__Alphaproteobacteria;o__Acetobacterales;f__Acetobacteraceae;g__Acidisphaera;s__uncultured_bacterium	0	0	0	0	8
k__Bacteria;p__Proteobacteria;c__Alphaproteobacteria;o__Acetobacterales;f__Acetobacteraceae;g__Acidisphaera;s__unidentified	1	0	0	0	5
k__Bacteria;p__Proteobacteria;c__Alphaproteobacteria;o__Acetobacterales;f__Acetobacteraceae;g__Craurococcus;s__uncultured_bacterium	1	0	0	0	0
k__Bacteria;p__Proteobacteria;c__Alphaproteobacteria;o__Acetobacterales;f__Acetobacteraceae;g__Endobacter;s__uncultured_bacterium	0	0	0	0	8
k__Bacteria;p__Proteobacteria;c__Alphaproteobacteria;o__Acetobacterales;f__Acetobacteraceae;g__Rhodopila;s__uncultured_bacterium	0	0	0	0.333333	1
k__Bacteria;p__Proteobacteria;c__Alphaproteobacteria;o__Acetobacterales;f__Acetobacteraceae;g__Rhodovastum;s__uncultured_bacterium	0	0	3.33333	0	2
k__Bacteria;p__Proteobacteria;c__Alphaproteobacteria;o__Acetobacterales;f__Acetobacteraceae;g__Roseococcus;s__unidentified	0	1.33333	0	0	1
k__Bacteria;p__Proteobacteria;c__Alphaproteobacteria;o__Acetobacterales;f__Acetobacteraceae;g__Roseomonas;s__uncultured_bacterium	0	0	1	0	0
k__Bacteria;p__Proteobacteria;c__Alphaproteobacteria;o__Acetobacterales;f__Acetobacteraceae;g__uncultured;s__bacterium_enrichment_culture_clone_auto142_4W	0	0	0	0	1.33333
k__Bacteria;p__Proteobacteria;c__Alphaproteobacteria;o__Acetobacterales;f__Acetobacteraceae;g__uncultured;s__metagenome	0	0	0.333333	0	1
k__Bacteria;p__Proteobacteria;c__Alphaproteobacteria;o__Acetobacterales;f__Acetobacteraceae;g__uncultured;s__uncultured_bacterium	0.333333	0	0	0	11.3333
k__Bacteria;p__Proteobacteria;c__Alphaproteobacteria;o__Acetobacterales;f__Acetobacteraceae;g__uncultured;s__uncultured_soil_bacterium	0	0	2	0	0
k__Bacteria;p__Proteobacteria;c__Alphaproteobacteria;o__Acetobacterales;f__Acetobacteraceae;g__uncultured;s__unidentified	0	0	0	0	21
k__Bacteria;p__Proteobacteria;c__Alphaproteobacteria;o__Acetobacterales;f__Acetobacteraceae;g__uncultured_Acetobacteraceae_bacterium;s__uncultured_Acetobacteraceae_bacterium	0	0	0	0	7.66667
k__Bacteria;p__Proteobacteria;c__Alphaproteobacteria;o__Acetobacterales;f__Acetobacteraceae;g__uncultured_forest_soil_bacterium;s__uncultured_forest_soil_bacterium	0	0	0	0	1.66667
k__Bacteria;p__Proteobacteria;c__Alphaproteobacteria;o__Azospirillales;f__Azospirillaceae;g__Skermanella;s__unidentified	13	0	0	0	0
k__Bacteria;p__Proteobacteria;c__Alphaproteobacteria;o__Azospirillales;f__Inquilinaceae;g__Inquilinus;s__unidentified	0.666667	0	0	0	1
k__Bacteria;p__Proteobacteria;c__Alphaproteobacteria;o__Caedibacterales;f__Caedibacteraceae;g__Caedibacter;s__unidentified	0	0	0.666667	0	0
k__Bacteria;p__Proteobacteria;c__Alphaproteobacteria;o__Caulobacterales;f__Caulobacteraceae;g__Asticcacaulis;s__unidentified	33	0	0	0	1.33333
k__Bacteria;p__Proteobacteria;c__Alphaproteobacteria;o__Caulobacterales;f__Caulobacteraceae;g__Brevundimonas;s__Brevundimonas_sp.	80	0	2.66667	0	1.33333
k__Bacteria;p__Proteobacteria;c__Alphaproteobacteria;o__Caulobacterales;f__Caulobacteraceae;g__Brevundimonas;s__Brevundimonas_sp._221Cu	14.3333	2.66667	8	0	12.6667
k__Bacteria;p__Proteobacteria;c__Alphaproteobacteria;o__Caulobacterales;f__Caulobacteraceae;g__Brevundimonas;s__Brevundimonas_sp._PP32	1.66667	0	0	0	0
k__Bacteria;p__Proteobacteria;c__Alphaproteobacteria;o__Caulobacterales;f__Caulobacteraceae;g__Brevundimonas;s__uncultured_Mycoplana_sp.	63	0	1.66667	0	4
k__Bacteria;p__Proteobacteria;c__Alphaproteobacteria;o__Caulobacterales;f__Caulobacteraceae;g__Brevundimonas;s__uncultured_bacterium	0.333333	0.666667	0	0	0
k__Bacteria;p__Proteobacteria;c__Alphaproteobacteria;o__Caulobacterales;f__Caulobacteraceae;g__Brevundimonas;s__unidentified	12.6667	0	3	0.333333	10.6667
k__Bacteria;p__Proteobacteria;c__Alphaproteobacteria;o__Caulobacterales;f__Caulobacteraceae;g__Caulobacter;s__uncultured_bacterium	28.6667	0	54.3333	5.33333	34.3333
k__Bacteria;p__Proteobacteria;c__Alphaproteobacteria;o__Caulobacterales;f__Caulobacteraceae;g__Caulobacter;s__unidentified	110	0	182.667	1	101.333
k__Bacteria;p__Proteobacteria;c__Alphaproteobacteria;o__Caulobacterales;f__Caulobacteraceae;g__Phenylobacterium;s__uncultured_Phenylobacterium_sp.	10.3333	0	1	0.333333	1.66667
k__Bacteria;p__Proteobacteria;c__Alphaproteobacteria;o__Caulobacterales;f__Caulobacteraceae;g__Phenylobacterium;s__uncultured_bacterium	2.66667	0	1.33333	0	1
k__Bacteria;p__Proteobacteria;c__Alphaproteobacteria;o__Caulobacterales;f__Caulobacteraceae;g__Phenylobacterium;s__unidentified	0.666667	0	0	0	0.666667
k__Bacteria;p__Proteobacteria;c__Alphaproteobacteria;o__Caulobacterales;f__Caulobacteraceae;g__uncultured;s__uncultured_alpha_proteobacterium	2.66667	0	0	0	2
k__Bacteria;p__Proteobacteria;c__Alphaproteobacteria;o__Caulobacterales;f__Caulobacteraceae;g__uncultured;s__uncultured_bacterium	3.33333	0.666667	3.66667	2.66667	82.3333
k__Bacteria;p__Proteobacteria;c__Alphaproteobacteria;o__Caulobacterales;f__Caulobacteraceae;g__uncultured;s__unidentified	0.333333	0	2	0	2.66667
k__Bacteria;p__Proteobacteria;c__Alphaproteobacteria;o__Caulobacterales;f__Caulobacteraceae;g__unidentified;s__unidentified	0	0	0	0	1.66667
k__Bacteria;p__Proteobacteria;c__Alphaproteobacteria;o__Caulobacterales;f__Parvularculaceae;g__Amphiplicatus;s__uncultured_bacterium	0	0	1.66667	0	0
k__Bacteria;p__Proteobacteria;c__Alphaproteobacteria;o__Dongiales;f__Dongiaceae;g__Dongia;s__uncultured_bacterium	0	0	3	0	1
k__Bacteria;p__Proteobacteria;c__Alphaproteobacteria;o__Dongiales;f__Dongiaceae;g__Dongia;s__unidentified	0	0	0.666667	0	0.666667
k__Bacteria;p__Proteobacteria;c__Alphaproteobacteria;o__Elsterales;f__uncultured;g__uncultured_alpha_proteobacterium;s__uncultured_alpha_proteobacterium	1.33333	0	1.33333	0	3.33333
k__Bacteria;p__Proteobacteria;c__Alphaproteobacteria;o__Elsterales;f__uncultured;g__uncultured_bacterium;s__uncultured_bacterium	0	0	0	0	6.66667
k__Bacteria;p__Proteobacteria;c__Alphaproteobacteria;o__Elsterales;f__uncultured;g__uncultured_forest_soil_bacterium;s__uncultured_forest_soil_bacterium	0	0	0	0	1
k__Bacteria;p__Proteobacteria;c__Alphaproteobacteria;o__Elsterales;f__uncultured;g__unidentified;s__unidentified	0	0	0	0	2.33333
k__Bacteria;p__Proteobacteria;c__Alphaproteobacteria;o__Holosporales;f__Holosporaceae;g__uncultured;s__uncultured_bacterium	0	0	1	0	0
k__Bacteria;p__Proteobacteria;c__Alphaproteobacteria;o__Micavibrionales;f__uncultured;g__uncultured_alpha_proteobacterium;s__uncultured_alpha_proteobacterium	0	0	1.33333	0	0
k__Bacteria;p__Proteobacteria;c__Alphaproteobacteria;o__Micavibrionales;f__uncultured;g__uncultured_bacterium;s__uncultured_bacterium	2.66667	0	0	0	0
k__Bacteria;p__Proteobacteria;c__Alphaproteobacteria;o__Micropepsales;f__Micropepsaceae;g__uncultured;s__unidentified	0.666667	0	0	0	0.333333
k__Bacteria;p__Proteobacteria;c__Alphaproteobacteria;o__Paracaedibacterales;f__Paracaedibacteraceae;g__Candidatus_Finniella;s__uncultured_Rhodospirillales_bacterium	0	0	1	0	0
k__Bacteria;p__Proteobacteria;c__Alphaproteobacteria;o__Paracaedibacterales;f__Paracaedibacteraceae;g__Candidatus_Finniella;s__unidentified	0	0	0	0	1.33333
k__Bacteria;p__Proteobacteria;c__Alphaproteobacteria;o__Paracaedibacterales;f__Paracaedibacteraceae;g__Candidatus_Paracaedibacter;s__uncultured_bacterium	0	0	1	0	0
k__Bacteria;p__Proteobacteria;c__Alphaproteobacteria;o__Parvibaculales;f__Parvibaculaceae;g__Rhodoligotrophos;s__unidentified	0	0	0.666667	0	0
k__Bacteria;p__Proteobacteria;c__Alphaproteobacteria;o__Reyranellales;f__Reyranellaceae;g__Reyranella;s__metagenome	0	0	5.66667	0	0
k__Bacteria;p__Proteobacteria;c__Alphaproteobacteria;o__Reyranellales;f__Reyranellaceae;g__Reyranella;s__uncultured_alpha_proteobacterium	1.33333	0	1.66667	0	1
k__Bacteria;p__Proteobacteria;c__Alphaproteobacteria;o__Reyranellales;f__Reyranellaceae;g__Reyranella;s__unidentified	0.666667	0	2.66667	0	2.66667
k__Bacteria;p__Proteobacteria;c__Alphaproteobacteria;o__Reyranellales;f__Reyranellaceae;g__uncultured;s__uncultured_bacterium	0	0	0	0	1
k__Bacteria;p__Proteobacteria;c__Alphaproteobacteria;o__Rhizobiales;f__Beijerinckiaceae;g__1174-901-12;s__Beijerinckia_sp._Lor46	0	0	0	0	13.3333
k__Bacteria;p__Proteobacteria;c__Alphaproteobacteria;o__Rhizobiales;f__Beijerinckiaceae;g__1174-901-12;s__Methyloferula_sp._PAMC_26571	0.666667	0	0	0	30
k__Bacteria;p__Proteobacteria;c__Alphaproteobacteria;o__Rhizobiales;f__Beijerinckiaceae;g__1174-901-12;s__uncultured_Rhizobiales_bacterium	0	0	0	0	1
k__Bacteria;p__Proteobacteria;c__Alphaproteobacteria;o__Rhizobiales;f__Beijerinckiaceae;g__1174-901-12;s__uncultured_bacterium	0	0	0	0	68.6667
k__Bacteria;p__Proteobacteria;c__Alphaproteobacteria;o__Rhizobiales;f__Beijerinckiaceae;g__1174-901-12;s__unidentified	0	0.666667	0	0.666667	92
k__Bacteria;p__Proteobacteria;c__Alphaproteobacteria;o__Rhizobiales;f__Beijerinckiaceae;g__28-YEA-48;s__unidentified	0	0	0	0	1.33333
k__Bacteria;p__Proteobacteria;c__Alphaproteobacteria;o__Rhizobiales;f__Beijerinckiaceae;g__Bosea;s__bacterium_KR_2001/13_218	2	0	1	1	0.666667
k__Bacteria;p__Proteobacteria;c__Alphaproteobacteria;o__Rhizobiales;f__Beijerinckiaceae;g__Bosea;s__uncultured_bacterium	20	0	10.6667	7.33333	5
k__Bacteria;p__Proteobacteria;c__Alphaproteobacteria;o__Rhizobiales;f__Beijerinckiaceae;g__Bosea;s__unidentified	0.666667	0	0	0	0
k__Bacteria;p__Proteobacteria;c__Alphaproteobacteria;o__Rhizobiales;f__Beijerinckiaceae;g__Camelimonas;s__unidentified	1.33333	0	1.33333	0	0
k__Bacteria;p__Proteobacteria;c__Alphaproteobacteria;o__Rhizobiales;f__Beijerinckiaceae;g__Chelatococcus;s__unidentified	3.66667	0	0.666667	0	1.66667
k__Bacteria;p__Proteobacteria;c__Alphaproteobacteria;o__Rhizobiales;f__Beijerinckiaceae;g__Methylobacterium;s__Methylobacterium_populi	5.33333	0	2.33333	0	4.66667
k__Bacteria;p__Proteobacteria;c__Alphaproteobacteria;o__Rhizobiales;f__Beijerinckiaceae;g__Methylobacterium;s__Methylobacterium_sp._LR-2006a	5.66667	0	6.66667	2	45.3333
k__Bacteria;p__Proteobacteria;c__Alphaproteobacteria;o__Rhizobiales;f__Beijerinckiaceae;g__Methylobacterium;s__uncultured_bacterium	1.66667	0	0	0	1.33333
k__Bacteria;p__Proteobacteria;c__Alphaproteobacteria;o__Rhizobiales;f__Beijerinckiaceae;g__Methylobacterium;s__unidentified	8.66667	0	16	1.33333	9.66667
k__Bacteria;p__Proteobacteria;c__Alphaproteobacteria;o__Rhizobiales;f__Beijerinckiaceae;g__Methylocapsa;s__uncultured_bacterium	0	0	0	0	3.33333
k__Bacteria;p__Proteobacteria;c__Alphaproteobacteria;o__Rhizobiales;f__Beijerinckiaceae;g__Methylocella;s__uncultured_bacterium	0	0	0	0	49
k__Bacteria;p__Proteobacteria;c__Alphaproteobacteria;o__Rhizobiales;f__Beijerinckiaceae;g__Methylocella;s__unidentified	0	0	0	0	10.3333
k__Bacteria;p__Proteobacteria;c__Alphaproteobacteria;o__Rhizobiales;f__Beijerinckiaceae;g__Methylocystis;s__uncultured_bacterium	0	0	3.33333	0	0
k__Bacteria;p__Proteobacteria;c__Alphaproteobacteria;o__Rhizobiales;f__Beijerinckiaceae;g__Methylocystis;s__unidentified	0	0	0.333333	0	0
k__Bacteria;p__Proteobacteria;c__Alphaproteobacteria;o__Rhizobiales;f__Beijerinckiaceae;g__Methylorosula;s__unidentified	0	0	0.333333	0	6.33333
k__Bacteria;p__Proteobacteria;c__Alphaproteobacteria;o__Rhizobiales;f__Beijerinckiaceae;g__Microvirga;s__uncultured_Chelatococcus_sp.	1	0	0	0	0
k__Bacteria;p__Proteobacteria;c__Alphaproteobacteria;o__Rhizobiales;f__Beijerinckiaceae;g__Microvirga;s__unidentified	0	0	1	0	0.666667
k__Bacteria;p__Proteobacteria;c__Alphaproteobacteria;o__Rhizobiales;f__Beijerinckiaceae;g__Rhodoblastus;s__unidentified	0	0	3	0	0
k__Bacteria;p__Proteobacteria;c__Alphaproteobacteria;o__Rhizobiales;f__Beijerinckiaceae;g__Roseiarcus;s__uncultured_alpha_proteobacterium	0	0	0	0	7
k__Bacteria;p__Proteobacteria;c__Alphaproteobacteria;o__Rhizobiales;f__Beijerinckiaceae;g__Roseiarcus;s__uncultured_bacterium	0	0	0.666667	0	8.33333
k__Bacteria;p__Proteobacteria;c__Alphaproteobacteria;o__Rhizobiales;f__Beijerinckiaceae;g__Roseiarcus;s__uncultured_forest_soil_bacterium	2.33333	0	0.666667	0	28.3333
k__Bacteria;p__Proteobacteria;c__Alphaproteobacteria;o__Rhizobiales;f__Beijerinckiaceae;g__Roseiarcus;s__unidentified	0	0	0	0	0.666667
k__Bacteria;p__Proteobacteria;c__Alphaproteobacteria;o__Rhizobiales;f__Beijerinckiaceae;g__alphaI_cluster;s__uncultured_bacterium	0	0	5	0	0
k__Bacteria;p__Proteobacteria;c__Alphaproteobacteria;o__Rhizobiales;f__Beijerinckiaceae;g__metagenome;s__metagenome	0	0	0	0	1.33333
k__Bacteria;p__Proteobacteria;c__Alphaproteobacteria;o__Rhizobiales;f__Beijerinckiaceae;g__uncultured;s__uncultured_bacterium	0	0	0	0	3.33333
k__Bacteria;p__Proteobacteria;c__Alphaproteobacteria;o__Rhizobiales;f__Beijerinckiaceae;g__uncultured;s__unidentified	0	0	0	0	1
k__Bacteria;p__Proteobacteria;c__Alphaproteobacteria;o__Rhizobiales;f__Beijerinckiaceae;g__unidentified;s__unidentified	0	0	0	0	4
k__Bacteria;p__Proteobacteria;c__Alphaproteobacteria;o__Rhizobiales;f__Devosiaceae;g__Arsenicitalea;s__unidentified	0	1.33333	0	3.33333	0
k__Bacteria;p__Proteobacteria;c__Alphaproteobacteria;o__Rhizobiales;f__Devosiaceae;g__Devosia;s__Devosia_sp._Po15d	0	0	0	1.66667	0
k__Bacteria;p__Proteobacteria;c__Alphaproteobacteria;o__Rhizobiales;f__Devosiaceae;g__Devosia;s__uncultured_bacterium	0	15.6667	2.33333	17	3.33333
k__Bacteria;p__Proteobacteria;c__Alphaproteobacteria;o__Rhizobiales;f__Devosiaceae;g__Devosia;s__unidentified	4.33333	10.3333	2.66667	827.667	2.33333
k__Bacteria;p__Proteobacteria;c__Alphaproteobacteria;o__Rhizobiales;f__Devosiaceae;g__unidentified;s__uncultured_bacterium	0	0	0.666667	0	0
k__Bacteria;p__Proteobacteria;c__Alphaproteobacteria;o__Rhizobiales;f__Hyphomicrobiaceae;g__Hyphomicrobium;s__uncultured_bacterium	0.666667	0	1	0	0
k__Bacteria;p__Proteobacteria;c__Alphaproteobacteria;o__Rhizobiales;f__Hyphomicrobiaceae;g__Pedomicrobium;s__uncultured_bacterium	3	0	0.333333	0	0
k__Bacteria;p__Proteobacteria;c__Alphaproteobacteria;o__Rhizobiales;f__Kaistiaceae;g__Kaistia;s__uncultured_bacterium	0	0.666667	0	0	1.66667
k__Bacteria;p__Proteobacteria;c__Alphaproteobacteria;o__Rhizobiales;f__Kaistiaceae;g__Kaistia;s__unidentified	0	0	4	0	0
k__Bacteria;p__Proteobacteria;c__Alphaproteobacteria;o__Rhizobiales;f__Labraceae;g__Labrys;s__unidentified	6	0	0	0	0
k__Bacteria;p__Proteobacteria;c__Alphaproteobacteria;o__Rhizobiales;f__Methylopilaceae;g__uncultured_bacterium;s__uncultured_bacterium	0	0	0.666667	0	1.66667
k__Bacteria;p__Proteobacteria;c__Alphaproteobacteria;o__Rhizobiales;f__Pleomorphomonadaceae;g__Chthonobacter;s__unidentified	0	0	1	0	0
k__Bacteria;p__Proteobacteria;c__Alphaproteobacteria;o__Rhizobiales;f__Pleomorphomonadaceae;g__uncultured;s__unidentified	0	0	3.66667	0	0
k__Bacteria;p__Proteobacteria;c__Alphaproteobacteria;o__Rhizobiales;f__Rhizobiaceae;g__Allorhizobium-Neorhizobium-Pararhizobium-Rhizobium;s__Agrobacterium_radiobacter	33.3333	0	21.3333	0	16
k__Bacteria;p__Proteobacteria;c__Alphaproteobacteria;o__Rhizobiales;f__Rhizobiaceae;g__Allorhizobium-Neorhizobium-Pararhizobium-Rhizobium;s__Rhizobium_etli	9.33333	54.6667	16.6667	23	32
k__Bacteria;p__Proteobacteria;c__Alphaproteobacteria;o__Rhizobiales;f__Rhizobiaceae;g__Allorhizobium-Neorhizobium-Pararhizobium-Rhizobium;s__Rhizobium_sp._P-26	0	0	0	0	1
k__Bacteria;p__Proteobacteria;c__Alphaproteobacteria;o__Rhizobiales;f__Rhizobiaceae;g__Allorhizobium-Neorhizobium-Pararhizobium-Rhizobium;s__uncultured_bacterium	1.33333	1.33333	0.333333	4	0
k__Bacteria;p__Proteobacteria;c__Alphaproteobacteria;o__Rhizobiales;f__Rhizobiaceae;g__Allorhizobium-Neorhizobium-Pararhizobium-Rhizobium;s__unidentified	46	3.66667	60	4.33333	105.333
k__Bacteria;p__Proteobacteria;c__Alphaproteobacteria;o__Rhizobiales;f__Rhizobiaceae;g__Aquamicrobium;s__unidentified	5.33333	0	1	0	0
k__Bacteria;p__Proteobacteria;c__Alphaproteobacteria;o__Rhizobiales;f__Rhizobiaceae;g__Bartonella;s__Bartonella_tamiae	1.33333	6	0	0	0.333333
k__Bacteria;p__Proteobacteria;c__Alphaproteobacteria;o__Rhizobiales;f__Rhizobiaceae;g__Chelativorans;s__unidentified	2	0	1.66667	0	0
k__Bacteria;p__Proteobacteria;c__Alphaproteobacteria;o__Rhizobiales;f__Rhizobiaceae;g__Daeguia;s__unidentified	8.66667	3.33333	4	0.333333	2
k__Bacteria;p__Proteobacteria;c__Alphaproteobacteria;o__Rhizobiales;f__Rhizobiaceae;g__Ensifer;s__Sinorhizobium_sp._DAH2-10	0	0	0	0	1.33333
k__Bacteria;p__Proteobacteria;c__Alphaproteobacteria;o__Rhizobiales;f__Rhizobiaceae;g__Ensifer;s__unidentified	4	0	0	0	0
k__Bacteria;p__Proteobacteria;c__Alphaproteobacteria;o__Rhizobiales;f__Rhizobiaceae;g__Falsochrobactrum;s__Ochrobactrum_grignonense	0.666667	0	0.666667	1	0
k__Bacteria;p__Proteobacteria;c__Alphaproteobacteria;o__Rhizobiales;f__Rhizobiaceae;g__Mesorhizobium;s__Mesorhizobium_sp._OA245	16	0	7	0	7
k__Bacteria;p__Proteobacteria;c__Alphaproteobacteria;o__Rhizobiales;f__Rhizobiaceae;g__Mesorhizobium;s__Mesorhizobium_thiogangeticum	0	0	3.33333	0	3.33333
k__Bacteria;p__Proteobacteria;c__Alphaproteobacteria;o__Rhizobiales;f__Rhizobiaceae;g__Ochrobactrum;s__Ochrobactrum_pseudintermedium	0.666667	0	1	0	0
k__Bacteria;p__Proteobacteria;c__Alphaproteobacteria;o__Rhizobiales;f__Rhizobiaceae;g__Ochrobactrum;s__Ochrobactrum_sp._CGL1	6.66667	1.33333	4.66667	0.333333	5
k__Bacteria;p__Proteobacteria;c__Alphaproteobacteria;o__Rhizobiales;f__Rhizobiaceae;g__Ochrobactrum;s__Ochrobactrum_sp._CP1	41.3333	0	16	0	0.333333
k__Bacteria;p__Proteobacteria;c__Alphaproteobacteria;o__Rhizobiales;f__Rhizobiaceae;g__Ochrobactrum;s__Ochrobactrum_sp._MVSV1	16.3333	0	9.66667	0	0.333333
k__Bacteria;p__Proteobacteria;c__Alphaproteobacteria;o__Rhizobiales;f__Rhizobiaceae;g__Ochrobactrum;s__Ochrobactrum_sp._MVSV6	562	6	383	2.33333	228
k__Bacteria;p__Proteobacteria;c__Alphaproteobacteria;o__Rhizobiales;f__Rhizobiaceae;g__Ochrobactrum;s__Ochrobactrum_tritici	4.33333	5	2.66667	0	1.33333
k__Bacteria;p__Proteobacteria;c__Alphaproteobacteria;o__Rhizobiales;f__Rhizobiaceae;g__Ochrobactrum;s__uncultured_Ochrobactrum_sp.	0.333333	0	3.33333	0	1.66667
k__Bacteria;p__Proteobacteria;c__Alphaproteobacteria;o__Rhizobiales;f__Rhizobiaceae;g__Ochrobactrum;s__uncultured_bacterium	2	147	5.33333	8.33333	20.6667
k__Bacteria;p__Proteobacteria;c__Alphaproteobacteria;o__Rhizobiales;f__Rhizobiaceae;g__Ochrobactrum;s__unidentified	0	0	0	0	1.66667
k__Bacteria;p__Proteobacteria;c__Alphaproteobacteria;o__Rhizobiales;f__Rhizobiaceae;g__Paenochrobactrum;s__Ochrobactrum_sp._M9E1021	1	0	1	0	0
k__Bacteria;p__Proteobacteria;c__Alphaproteobacteria;o__Rhizobiales;f__Rhizobiaceae;g__Phyllobacterium;s__unidentified	8.66667	0	7	0.333333	4.33333
k__Bacteria;p__Proteobacteria;c__Alphaproteobacteria;o__Rhizobiales;f__Rhizobiaceae;g__Pseudochrobactrum;s__Pseudochrobactrum_asaccharolyticum	9	113.333	7.33333	15.6667	7.66667
k__Bacteria;p__Proteobacteria;c__Alphaproteobacteria;o__Rhizobiales;f__Rhizobiaceae;g__Pseudochrobactrum;s__unidentified	0	6.66667	0	0	0
k__Bacteria;p__Proteobacteria;c__Alphaproteobacteria;o__Rhizobiales;f__Rhizobiaceae;g__uncultured;s__uncultured_alpha_proteobacterium	23.6667	0	0	0	0
k__Bacteria;p__Proteobacteria;c__Alphaproteobacteria;o__Rhizobiales;f__Rhizobiaceae;g__unidentified;s__unidentified	43.3333	0.666667	12.6667	0	18
k__Bacteria;p__Proteobacteria;c__Alphaproteobacteria;o__Rhizobiales;f__Rhizobiales_Incertae_Sedis;g__Bauldia;s__uncultured_bacterium	0.666667	0	0.666667	0	0
k__Bacteria;p__Proteobacteria;c__Alphaproteobacteria;o__Rhizobiales;f__Rhizobiales_Incertae_Sedis;g__Nordella;s__uncultured_bacterium	0	0	0	0	1
k__Bacteria;p__Proteobacteria;c__Alphaproteobacteria;o__Rhizobiales;f__Rhizobiales_Incertae_Sedis;g__Phreatobacter;s__uncultured_Brucella_sp.	0	0	1	0	0
k__Bacteria;p__Proteobacteria;c__Alphaproteobacteria;o__Rhizobiales;f__Rhizobiales_Incertae_Sedis;g__Phreatobacter;s__uncultured_bacterium	0	0	2	0	0
k__Bacteria;p__Proteobacteria;c__Alphaproteobacteria;o__Rhizobiales;f__Rhizobiales_Incertae_Sedis;g__Phreatobacter;s__unidentified	0	0	1.66667	0	0
k__Bacteria;p__Proteobacteria;c__Alphaproteobacteria;o__Rhizobiales;f__Rhizobiales_Incertae_Sedis;g__uncultured;s__uncultured_bacterium	0	0	23.3333	0	0.666667
k__Bacteria;p__Proteobacteria;c__Alphaproteobacteria;o__Rhizobiales;f__Xanthobacteraceae;g__Bradyrhizobium;s__Bradyrhizobium_japonicum	8	0	2.33333	0	7.66667
k__Bacteria;p__Proteobacteria;c__Alphaproteobacteria;o__Rhizobiales;f__Xanthobacteraceae;g__Bradyrhizobium;s__Bradyrhizobium_sp._DASA194	1	0	0	1.66667	1.33333
k__Bacteria;p__Proteobacteria;c__Alphaproteobacteria;o__Rhizobiales;f__Xanthobacteraceae;g__Bradyrhizobium;s__Bradyrhizobium_sp._T92	2.66667	0	1.66667	0	6
k__Bacteria;p__Proteobacteria;c__Alphaproteobacteria;o__Rhizobiales;f__Xanthobacteraceae;g__Bradyrhizobium;s__iron-reducing_bacterium_enrichment_culture_clone_HN112	0.666667	0	0.333333	0	0.333333
k__Bacteria;p__Proteobacteria;c__Alphaproteobacteria;o__Rhizobiales;f__Xanthobacteraceae;g__Bradyrhizobium;s__uncultured_bacterium	2.33333	0.666667	7.66667	0.333333	5.66667
k__Bacteria;p__Proteobacteria;c__Alphaproteobacteria;o__Rhizobiales;f__Xanthobacteraceae;g__Bradyrhizobium;s__unidentified	39	9.66667	32.3333	2	125.333
k__Bacteria;p__Proteobacteria;c__Alphaproteobacteria;o__Rhizobiales;f__Xanthobacteraceae;g__GAS113;s__unidentified	0	0	0	0	3
k__Bacteria;p__Proteobacteria;c__Alphaproteobacteria;o__Rhizobiales;f__Xanthobacteraceae;g__Rhodoplanes;s__unidentified	0	0	0.666667	0	0
k__Bacteria;p__Proteobacteria;c__Alphaproteobacteria;o__Rhizobiales;f__Xanthobacteraceae;g__Rhodopseudomonas;s__uncultured_bacterium	0	0.666667	1.33333	67.3333	0.333333
k__Bacteria;p__Proteobacteria;c__Alphaproteobacteria;o__Rhizobiales;f__Xanthobacteraceae;g__Rhodopseudomonas;s__unidentified	0	0	0	0	1
k__Bacteria;p__Proteobacteria;c__Alphaproteobacteria;o__Rhizobiales;f__Xanthobacteraceae;g__Tardiphaga;s__unidentified	3	0	4.66667	3	2.66667
k__Bacteria;p__Proteobacteria;c__Alphaproteobacteria;o__Rhizobiales;f__Xanthobacteraceae;g__Xanthobacter;s__unidentified	0	0	2.66667	0	0
k__Bacteria;p__Proteobacteria;c__Alphaproteobacteria;o__Rhizobiales;f__Xanthobacteraceae;g__uncultured;s__uncultured_bacterium	0.666667	0	1.33333	0	2.33333
k__Bacteria;p__Proteobacteria;c__Alphaproteobacteria;o__Rhizobiales;f__Xanthobacteraceae;g__uncultured;s__uncultured_soil_bacterium	0	0	0.666667	0	1
k__Bacteria;p__Proteobacteria;c__Alphaproteobacteria;o__Rhizobiales;f__Xanthobacteraceae;g__uncultured;s__unidentified	0.333333	0	2.66667	0	13
k__Bacteria;p__Proteobacteria;c__Alphaproteobacteria;o__Rhizobiales;f__Xanthobacteraceae;g__unidentified;s__unidentified	0.666667	0	0.666667	0	13
k__Bacteria;p__Proteobacteria;c__Alphaproteobacteria;o__Rhizobiales;f__uncultured;g__unidentified;s__unidentified	0	0	0	0	1
k__Bacteria;p__Proteobacteria;c__Alphaproteobacteria;o__Rhodobacterales;f__Rhodobacteraceae;g__Amaricoccus;s__metagenome	0.666667	0	1	0	0
k__Bacteria;p__Proteobacteria;c__Alphaproteobacteria;o__Rhodobacterales;f__Rhodobacteraceae;g__Amaricoccus;s__uncultured_bacterium	0	0	0.666667	0	0.666667
k__Bacteria;p__Proteobacteria;c__Alphaproteobacteria;o__Rhodobacterales;f__Rhodobacteraceae;g__Cereibacter;s__uncultured_alpha_proteobacterium	0	0	0	0	1
k__Bacteria;p__Proteobacteria;c__Alphaproteobacteria;o__Rhodobacterales;f__Rhodobacteraceae;g__Defluviimonas;s__uncultured_bacterium	0	0	3.66667	0	0
k__Bacteria;p__Proteobacteria;c__Alphaproteobacteria;o__Rhodobacterales;f__Rhodobacteraceae;g__Paracoccus;s__Paracoccus_aminophilus	14.6667	0	3.66667	0	1.66667
k__Bacteria;p__Proteobacteria;c__Alphaproteobacteria;o__Rhodobacterales;f__Rhodobacteraceae;g__Paracoccus;s__uncultured_bacterium	5.33333	0	0	0	0.666667
k__Bacteria;p__Proteobacteria;c__Alphaproteobacteria;o__Rhodobacterales;f__Rhodobacteraceae;g__Paracoccus;s__unidentified	2	0	0.333333	0	0
k__Bacteria;p__Proteobacteria;c__Alphaproteobacteria;o__Rhodobacterales;f__Rhodobacteraceae;g__Rhodobacter;s__unidentified	0.666667	0	4.66667	0	0.666667
k__Bacteria;p__Proteobacteria;c__Alphaproteobacteria;o__Rhodobacterales;f__Rhodobacteraceae;g__Sulfitobacter;s__unidentified	0	0	0.666667	0	0.666667
k__Bacteria;p__Proteobacteria;c__Alphaproteobacteria;o__Rhodobacterales;f__Rhodobacteraceae;g__uncultured;s__uncultured_bacterium	2	0	0	0	1.33333
k__Bacteria;p__Proteobacteria;c__Alphaproteobacteria;o__Rhodobacterales;f__Rhodobacteraceae;g__unidentified;s__unidentified	1	0	6.66667	0	0
k__Bacteria;p__Proteobacteria;c__Alphaproteobacteria;o__Rhodospirillales;f__Rhodopirillaceae;g__Defluviicoccus;s__uncultured_alpha_proteobacterium	0	0	1	0	0
k__Bacteria;p__Proteobacteria;c__Alphaproteobacteria;o__Rhodospirillales;f__Terasakiellaceae;g__uncultured;s__unidentified	1	0	0	0	0
k__Bacteria;p__Proteobacteria;c__Alphaproteobacteria;o__Rhodospirillales;f__uncultured;g__uncultured_bacterium;s__uncultured_bacterium	0	0	1	0	0
k__Bacteria;p__Proteobacteria;c__Alphaproteobacteria;o__Rickettsiales;f__Mitochondria;g__Betula_platyphylla;s__Betula_platyphylla	0.666667	0	0	0	0
k__Bacteria;p__Proteobacteria;c__Alphaproteobacteria;o__Rickettsiales;f__SM2D12;g__uncultured_bacterium;s__uncultured_bacterium	2	0	0	0	0
k__Bacteria;p__Proteobacteria;c__Alphaproteobacteria;o__Rickettsiales;f__uncultured;g__uncultured_bacterium;s__uncultured_bacterium	8.66667	0	0	0	0
k__Bacteria;p__Proteobacteria;c__Alphaproteobacteria;o__Sphingomonadales;f__Sphingomonadaceae;g__Altererythrobacter;s__uncultured_bacterium	3.66667	0	6.33333	0	0.333333
k__Bacteria;p__Proteobacteria;c__Alphaproteobacteria;o__Sphingomonadales;f__Sphingomonadaceae;g__Altererythrobacter;s__unidentified	2	0	0.333333	0	0
k__Bacteria;p__Proteobacteria;c__Alphaproteobacteria;o__Sphingomonadales;f__Sphingomonadaceae;g__Blastomonas;s__uncultured_bacterium	1.66667	0	2.33333	0	1.66667
k__Bacteria;p__Proteobacteria;c__Alphaproteobacteria;o__Sphingomonadales;f__Sphingomonadaceae;g__DSSF69;s__unidentified	4	0	0.666667	0	0
k__Bacteria;p__Proteobacteria;c__Alphaproteobacteria;o__Sphingomonadales;f__Sphingomonadaceae;g__Erythrobacter;s__uncultured_Novosphingobium_sp.	4.33333	0	2	0	1
k__Bacteria;p__Proteobacteria;c__Alphaproteobacteria;o__Sphingomonadales;f__Sphingomonadaceae;g__Novosphingobium;s__Acinetobacter_sp._ZHF6	1.66667	0	2	0	0
k__Bacteria;p__Proteobacteria;c__Alphaproteobacteria;o__Sphingomonadales;f__Sphingomonadaceae;g__Novosphingobium;s__uncultured_bacterium	0.666667	0	2	0	5
k__Bacteria;p__Proteobacteria;c__Alphaproteobacteria;o__Sphingomonadales;f__Sphingomonadaceae;g__Novosphingobium;s__unidentified	1409.67	89.3333	55.3333	9	12.6667
k__Bacteria;p__Proteobacteria;c__Alphaproteobacteria;o__Sphingomonadales;f__Sphingomonadaceae;g__Polymorphobacter;s__unidentified	0	0	1.66667	0	0
k__Bacteria;p__Proteobacteria;c__Alphaproteobacteria;o__Sphingomonadales;f__Sphingomonadaceae;g__Sandaracinobacter;s__uncultured_alpha_proteobacterium	1.66667	0	0	0	0
k__Bacteria;p__Proteobacteria;c__Alphaproteobacteria;o__Sphingomonadales;f__Sphingomonadaceae;g__Sphingobium;s__uncultured_Sphingomonas_sp.	4.33333	0	0	0	0
k__Bacteria;p__Proteobacteria;c__Alphaproteobacteria;o__Sphingomonadales;f__Sphingomonadaceae;g__Sphingobium;s__uncultured_bacterium	4.66667	0	0.666667	0	0.333333
k__Bacteria;p__Proteobacteria;c__Alphaproteobacteria;o__Sphingomonadales;f__Sphingomonadaceae;g__Sphingobium;s__unidentified	8.66667	0	7	0	1
k__Bacteria;p__Proteobacteria;c__Alphaproteobacteria;o__Sphingomonadales;f__Sphingomonadaceae;g__Sphingomonas;s__Sphingomonas_paucimobilis	0	0	0.666667	0	0.666667
k__Bacteria;p__Proteobacteria;c__Alphaproteobacteria;o__Sphingomonadales;f__Sphingomonadaceae;g__Sphingomonas;s__Sphingomonas_sp._F4	258	3	918.667	2	470.333
k__Bacteria;p__Proteobacteria;c__Alphaproteobacteria;o__Sphingomonadales;f__Sphingomonadaceae;g__Sphingomonas;s__Sphingomonas_sp._M60-VN10-2W	0	0	0	0	1.33333
k__Bacteria;p__Proteobacteria;c__Alphaproteobacteria;o__Sphingomonadales;f__Sphingomonadaceae;g__Sphingomonas;s__Sphingomonas_sp._VA4	4.66667	0	0.666667	0	2.33333
k__Bacteria;p__Proteobacteria;c__Alphaproteobacteria;o__Sphingomonadales;f__Sphingomonadaceae;g__Sphingomonas;s__uncultured_Sphingomonas_sp.	3.33333	3.66667	8.66667	1	6
k__Bacteria;p__Proteobacteria;c__Alphaproteobacteria;o__Sphingomonadales;f__Sphingomonadaceae;g__Sphingomonas;s__uncultured_Sphingosinicella_sp.	5.66667	4.33333	0	0	2
k__Bacteria;p__Proteobacteria;c__Alphaproteobacteria;o__Sphingomonadales;f__Sphingomonadaceae;g__Sphingomonas;s__uncultured_alpha_proteobacterium	2	0	1.33333	0	1.33333
k__Bacteria;p__Proteobacteria;c__Alphaproteobacteria;o__Sphingomonadales;f__Sphingomonadaceae;g__Sphingomonas;s__uncultured_bacterium	0.333333	0	0.333333	0	9.66667
k__Bacteria;p__Proteobacteria;c__Alphaproteobacteria;o__Sphingomonadales;f__Sphingomonadaceae;g__Sphingomonas;s__unidentified	35.3333	2.33333	42.3333	1	43
k__Bacteria;p__Proteobacteria;c__Alphaproteobacteria;o__Sphingomonadales;f__Sphingomonadaceae;g__Sphingopyxis;s__uncultured_Sphingomonadales_bacterium	0.333333	0	2.33333	0	1
k__Bacteria;p__Proteobacteria;c__Alphaproteobacteria;o__Sphingomonadales;f__Sphingomonadaceae;g__Sphingopyxis;s__uncultured_Sphingomonas_sp.	10.6667	0	1.66667	0	2
k__Bacteria;p__Proteobacteria;c__Alphaproteobacteria;o__Sphingomonadales;f__Sphingomonadaceae;g__Sphingopyxis;s__unidentified	0	0	1.33333	0	0
k__Bacteria;p__Proteobacteria;c__Alphaproteobacteria;o__Sphingomonadales;f__Sphingomonadaceae;g__uncultured;s__uncultured_bacterium	0.666667	0	0	0	0.666667
k__Bacteria;p__Proteobacteria;c__Alphaproteobacteria;o__Sphingomonadales;f__Sphingomonadaceae;g__uncultured;s__unidentified	0.333333	0	0.333333	0	0.666667
k__Bacteria;p__Proteobacteria;c__Alphaproteobacteria;o__Sphingomonadales;f__Sphingomonadaceae;g__uncultured_bacterium;s__uncultured_bacterium	29	0	77.3333	0	49.6667
k__Bacteria;p__Proteobacteria;c__Alphaproteobacteria;o__Sphingomonadales;f__Sphingomonadaceae;g__unidentified;s__unidentified	7.66667	0	0	0	1.33333
k__Bacteria;p__Proteobacteria;c__Alphaproteobacteria;o__Tistrellales;f__Geminicoccaceae;g__Geminicoccus;s__uncultured_bacterium	1	0	0.666667	0	0
k__Bacteria;p__Proteobacteria;c__Alphaproteobacteria;o__uncultured;f__uncultured_bacterium;g__uncultured_bacterium;s__uncultured_bacterium	0	0	4	0	0
k__Bacteria;p__Proteobacteria;c__Deltaproteobacteria;o__Bdellovibrionales;f__Bacteriovoracaceae;g__Peredibacter;s__uncultured_bacterium	1	0	1	0	0
k__Bacteria;p__Proteobacteria;c__Deltaproteobacteria;o__Bdellovibrionales;f__Bdellovibrionaceae;g__Bdellovibrio;s__uncultured_bacterium	1.33333	0	2	0	1.33333
k__Bacteria;p__Proteobacteria;c__Deltaproteobacteria;o__Bdellovibrionales;f__Bdellovibrionaceae;g__Bdellovibrio;s__uncultured_delta_proteobacterium	0	0	1.33333	0	0
k__Bacteria;p__Proteobacteria;c__Deltaproteobacteria;o__Bdellovibrionales;f__Bdellovibrionaceae;g__Bdellovibrio;s__uncultured_organism	0	0	1.33333	0	0
k__Bacteria;p__Proteobacteria;c__Deltaproteobacteria;o__Bdellovibrionales;f__Bdellovibrionaceae;g__Bdellovibrio;s__unidentified	0.666667	0	1.66667	0	0
k__Bacteria;p__Proteobacteria;c__Deltaproteobacteria;o__Deltaproteobacteria_Incertae_Sedis;f__Syntrophorhabdaceae;g__Syntrophorhabdus;s__uncultured_bacterium	0	0	2.33333	0	0
k__Bacteria;p__Proteobacteria;c__Deltaproteobacteria;o__Desulfobacterales;f__Desulfobacteraceae;g__Desulfatirhabdium;s__unidentified	0	0	1	0	0
k__Bacteria;p__Proteobacteria;c__Deltaproteobacteria;o__Desulfobacterales;f__Desulfobacteraceae;g__Desulforegula;s__unidentified	0	0	1	0	0
k__Bacteria;p__Proteobacteria;c__Deltaproteobacteria;o__Desulfobacterales;f__Desulfobulbaceae;g__Desulfobulbus;s__uncultured_bacterium	0	0	5	0	0
k__Bacteria;p__Proteobacteria;c__Deltaproteobacteria;o__Desulfobacterales;f__Desulfobulbaceae;g__Desulfobulbus;s__unidentified	0	0	1.33333	0	0
k__Bacteria;p__Proteobacteria;c__Deltaproteobacteria;o__Desulfobacterales;f__Desulfobulbaceae;g__Desulfocapsa;s__uncultured_bacterium	0	0	3.33333	0	0
k__Bacteria;p__Proteobacteria;c__Deltaproteobacteria;o__Desulfobacterales;f__Desulfobulbaceae;g__uncultured;s__unidentified	0	0	1.33333	0	0
k__Bacteria;p__Proteobacteria;c__Deltaproteobacteria;o__Desulfovibrionales;f__Desulfovibrionaceae;g__Desulfovibrio;s__unidentified	0	0	3	0	0
k__Bacteria;p__Proteobacteria;c__Deltaproteobacteria;o__Desulfovibrionales;f__Desulfovibrionaceae;g__uncultured;s__uncultured_bacterium	4.33333	0	2	0	2
k__Bacteria;p__Proteobacteria;c__Deltaproteobacteria;o__Desulfuromonadales;f__Geobacteraceae;g__Geobacter;s__uncultured_bacterium	0	0	1	0	0
k__Bacteria;p__Proteobacteria;c__Deltaproteobacteria;o__MBNT15;f__unidentified;g__unidentified;s__unidentified	0	0	1.66667	0	0
k__Bacteria;p__Proteobacteria;c__Deltaproteobacteria;o__Myxococcales;f__Archangiaceae;g__Anaeromyxobacter;s__uncultured_delta_proteobacterium	0	0	1.33333	0	0
k__Bacteria;p__Proteobacteria;c__Deltaproteobacteria;o__Myxococcales;f__BIrii41;g__uncultured_bacterium;s__uncultured_bacterium	0	0	0.666667	0	0
k__Bacteria;p__Proteobacteria;c__Deltaproteobacteria;o__Myxococcales;f__Nannocystaceae;g__uncultured;s__uncultured_delta_proteobacterium	0	0	3	0	0
k__Bacteria;p__Proteobacteria;c__Deltaproteobacteria;o__Myxococcales;f__Phaselicystidaceae;g__Phaselicystis;s__uncultured_bacterium	0	0	2.33333	0	1
k__Bacteria;p__Proteobacteria;c__Deltaproteobacteria;o__Myxococcales;f__Polyangiaceae;g__Polyangium;s__metagenome	0	0	2.33333	0	0
k__Bacteria;p__Proteobacteria;c__Deltaproteobacteria;o__Myxococcales;f__Polyangiaceae;g__uncultured;s__unidentified	0	0	2.33333	0	0
k__Bacteria;p__Proteobacteria;c__Deltaproteobacteria;o__Myxococcales;f__Sandaracinaceae;g__Sandaracinus;s__unidentified	0	0	1.33333	0	0
k__Bacteria;p__Proteobacteria;c__Deltaproteobacteria;o__Myxococcales;f__Sandaracinaceae;g__uncultured;s__uncultured_bacterium	2	0	8.33333	0	0.666667
k__Bacteria;p__Proteobacteria;c__Deltaproteobacteria;o__Myxococcales;f__Vulgatibacteraceae;g__Vulgatibacter;s__uncultured_compost_bacterium	0	0	1.66667	0	0.666667
k__Bacteria;p__Proteobacteria;c__Deltaproteobacteria;o__Myxococcales;f__bacteriap25;g__uncultured_bacterium;s__uncultured_bacterium	0	0	0.666667	0	0.666667
k__Bacteria;p__Proteobacteria;c__Deltaproteobacteria;o__Oligoflexales;f__0319-6G20;g__uncultured_bacterium;s__uncultured_bacterium	0	0	1	0	0
k__Bacteria;p__Proteobacteria;c__Deltaproteobacteria;o__Oligoflexales;f__Oligoflexaceae;g__uncultured;s__uncultured_bacterium	0	0	3.33333	0	1.66667
k__Bacteria;p__Proteobacteria;c__Deltaproteobacteria;o__RCP2-54;f__uncultured_bacterium;g__uncultured_bacterium;s__uncultured_bacterium	0	0	1.33333	0	0
k__Bacteria;p__Proteobacteria;c__Deltaproteobacteria;o__SAR324_clade(Marine_group_B);f__uncultured_bacterium;g__uncultured_bacterium;s__uncultured_bacterium	0	0	1.33333	0	0
k__Bacteria;p__Proteobacteria;c__Deltaproteobacteria;o__SAR324_clade(Marine_group_B);f__uncultured_prokaryote;g__uncultured_prokaryote;s__uncultured_prokaryote	0	0	1.66667	0	0
k__Bacteria;p__Proteobacteria;c__Deltaproteobacteria;o__Syntrophobacterales;f__Syntrophaceae;g__Desulfomonile;s__uncultured_bacterium	0	0	5.33333	0	0
k__Bacteria;p__Proteobacteria;c__Deltaproteobacteria;o__Syntrophobacterales;f__Syntrophaceae;g__Desulfomonile;s__unidentified	0	0	2.66667	0	0
k__Bacteria;p__Proteobacteria;c__Deltaproteobacteria;o__Syntrophobacterales;f__Syntrophaceae;g__uncultured;s__uncultured_bacterium	0	0	4.66667	0	0
k__Bacteria;p__Proteobacteria;c__Deltaproteobacteria;o__Syntrophobacterales;f__Syntrophobacteraceae;g__Desulforhabdus;s__unidentified	0	0	1.66667	0	0
k__Bacteria;p__Proteobacteria;c__Deltaproteobacteria;o__Syntrophobacterales;f__Syntrophobacteraceae;g__Desulfovirga;s__uncultured_bacterium	0	0	2	0	0
k__Bacteria;p__Proteobacteria;c__Deltaproteobacteria;o__Syntrophobacterales;f__Syntrophobacteraceae;g__uncultured;s__uncultured_bacterium	0	0	10	0	0
k__Bacteria;p__Proteobacteria;c__Gammaproteobacteria;o__Aeromonadales;f__Aeromonadaceae;g__Aeromonas;s__Aeromonas_caviae	0.666667	0	0	0	0.333333
k__Bacteria;p__Proteobacteria;c__Gammaproteobacteria;o__Aeromonadales;f__Aeromonadaceae;g__Aeromonas;s__Aeromonas_sp._2e	5	0.666667	5	0	0.333333
k__Bacteria;p__Proteobacteria;c__Gammaproteobacteria;o__Aeromonadales;f__Aeromonadaceae;g__Aeromonas;s__Aeromonas_veronii	0	0	2	0	0
k__Bacteria;p__Proteobacteria;c__Gammaproteobacteria;o__Aeromonadales;f__Aeromonadaceae;g__Aeromonas;s__uncultured_Aeromonas_sp.	0	0	9	0	0
k__Bacteria;p__Proteobacteria;c__Gammaproteobacteria;o__Aeromonadales;f__Aeromonadaceae;g__Aeromonas;s__uncultured_Tolumonas_sp.	1.66667	0	0	0	0
k__Bacteria;p__Proteobacteria;c__Gammaproteobacteria;o__Aeromonadales;f__Aeromonadaceae;g__Aeromonas;s__uncultured_bacterium	6	0	4	4.66667	1
k__Bacteria;p__Proteobacteria;c__Gammaproteobacteria;o__Aeromonadales;f__Aeromonadaceae;g__Aeromonas;s__unidentified	0	0.666667	0	4.66667	1
k__Bacteria;p__Proteobacteria;c__Gammaproteobacteria;o__Aeromonadales;f__Aeromonadaceae;g__Tolumonas;s__uncultured_bacterium	0	0	2.66667	0	0
k__Bacteria;p__Proteobacteria;c__Gammaproteobacteria;o__Alteromonadales;f__Alteromonadaceae;g__Rheinheimera;s__Alishewanella_sp._205	2.66667	0	0	0	0
k__Bacteria;p__Proteobacteria;c__Gammaproteobacteria;o__Alteromonadales;f__Alteromonadaceae;g__Rheinheimera;s__uncultured_bacterium	3	0	0	0	0
k__Bacteria;p__Proteobacteria;c__Gammaproteobacteria;o__Alteromonadales;f__Alteromonadaceae;g__Rheinheimera;s__unidentified	25	0	1.66667	0	0
k__Bacteria;p__Proteobacteria;c__Gammaproteobacteria;o__Alteromonadales;f__Colwelliaceae;g__uncultured;s__Spumella-like_flagellate_JBM08	0	5.33333	0	0.333333	1
k__Bacteria;p__Proteobacteria;c__Gammaproteobacteria;o__Alteromonadales;f__Marinobacteraceae;g__Marinobacter;s__uncultured_bacterium	0	0.666667	0	4	0
k__Bacteria;p__Proteobacteria;c__Gammaproteobacteria;o__Alteromonadales;f__Shewanellaceae;g__Shewanella;s__uncultured_gamma_proteobacterium	0	0	0	0	1
k__Bacteria;p__Proteobacteria;c__Gammaproteobacteria;o__Arenicellales;f__Arenicellaceae;g__uncultured;s__unidentified	0	0	1.66667	0	0
k__Bacteria;p__Proteobacteria;c__Gammaproteobacteria;o__Betaproteobacteriales;f__Aquaspirillaceae;g__Rivicola;s__unidentified	0	0	2.33333	0	0
k__Bacteria;p__Proteobacteria;c__Gammaproteobacteria;o__Betaproteobacteriales;f__Burkholderiaceae;g__Achromobacter;s__Achromobacter_arsenitoxydans	0	11.3333	0	2	0
k__Bacteria;p__Proteobacteria;c__Gammaproteobacteria;o__Betaproteobacteriales;f__Burkholderiaceae;g__Achromobacter;s__Achromobacter_sp._I_45-J6PA12A	0	3.33333	0	0	0
k__Bacteria;p__Proteobacteria;c__Gammaproteobacteria;o__Betaproteobacteriales;f__Burkholderiaceae;g__Achromobacter;s__Achromobacter_xylosoxidans_subsp._xylosoxidans	8.66667	95.6667	8.66667	16	3.33333
k__Bacteria;p__Proteobacteria;c__Gammaproteobacteria;o__Betaproteobacteriales;f__Burkholderiaceae;g__Achromobacter;s__uncultured_Achromobacter_sp.	0	12.3333	0	3.33333	0
k__Bacteria;p__Proteobacteria;c__Gammaproteobacteria;o__Betaproteobacteriales;f__Burkholderiaceae;g__Achromobacter;s__uncultured_bacterium	0	13	0	0	0
k__Bacteria;p__Proteobacteria;c__Gammaproteobacteria;o__Betaproteobacteriales;f__Burkholderiaceae;g__Achromobacter;s__unidentified	0	6.33333	0	1.66667	0
k__Bacteria;p__Proteobacteria;c__Gammaproteobacteria;o__Betaproteobacteriales;f__Burkholderiaceae;g__Acidovorax;s__iron-reducing_bacterium_enrichment_culture_clone_FeC_1_F4	0	7.33333	2	21	0.333333
k__Bacteria;p__Proteobacteria;c__Gammaproteobacteria;o__Betaproteobacteriales;f__Burkholderiaceae;g__Acidovorax;s__metagenome	12.6667	13	66.6667	94.3333	18
k__Bacteria;p__Proteobacteria;c__Gammaproteobacteria;o__Betaproteobacteriales;f__Burkholderiaceae;g__Acidovorax;s__uncultured_bacterium	1	10.3333	2.66667	1.66667	1.33333
k__Bacteria;p__Proteobacteria;c__Gammaproteobacteria;o__Betaproteobacteriales;f__Burkholderiaceae;g__Acidovorax;s__uncultured_beta_proteobacterium	0	0	3.33333	0	0
k__Bacteria;p__Proteobacteria;c__Gammaproteobacteria;o__Betaproteobacteriales;f__Burkholderiaceae;g__Acidovorax;s__unidentified	4.33333	22.3333	0.333333	4.33333	0.666667
k__Bacteria;p__Proteobacteria;c__Gammaproteobacteria;o__Betaproteobacteriales;f__Burkholderiaceae;g__Alcaligenes;s__Alcaligenes_faecalis	1	0	0	0	0
k__Bacteria;p__Proteobacteria;c__Gammaproteobacteria;o__Betaproteobacteriales;f__Burkholderiaceae;g__Alcaligenes;s__uncultured_bacterium	1	5.33333	0	0	0
k__Bacteria;p__Proteobacteria;c__Gammaproteobacteria;o__Betaproteobacteriales;f__Burkholderiaceae;g__Alcaligenes;s__unidentified	4.33333	0	2.33333	0	0
k__Bacteria;p__Proteobacteria;c__Gammaproteobacteria;o__Betaproteobacteriales;f__Burkholderiaceae;g__Alicycliphilus;s__uncultured_bacterium	0	7	0	0	0
k__Bacteria;p__Proteobacteria;c__Gammaproteobacteria;o__Betaproteobacteriales;f__Burkholderiaceae;g__Alicycliphilus;s__unidentified	0	3.66667	0	0	0
k__Bacteria;p__Proteobacteria;c__Gammaproteobacteria;o__Betaproteobacteriales;f__Burkholderiaceae;g__Aquabacterium;s__uncultured_Aquabacterium_sp.	1	0	0	0	0
k__Bacteria;p__Proteobacteria;c__Gammaproteobacteria;o__Betaproteobacteriales;f__Burkholderiaceae;g__Aquabacterium;s__uncultured_bacterium	7	18.3333	8.66667	0	5.66667
k__Bacteria;p__Proteobacteria;c__Gammaproteobacteria;o__Betaproteobacteriales;f__Burkholderiaceae;g__Aquabacterium;s__unidentified	181.667	0	24.6667	0	11
k__Bacteria;p__Proteobacteria;c__Gammaproteobacteria;o__Betaproteobacteriales;f__Burkholderiaceae;g__Bordetella;s__unidentified	13	45.3333	9.66667	0.333333	4
k__Bacteria;p__Proteobacteria;c__Gammaproteobacteria;o__Betaproteobacteriales;f__Burkholderiaceae;g__Brachymonas;s__uncultured_bacterium	0	13.6667	0	0	0
k__Bacteria;p__Proteobacteria;c__Gammaproteobacteria;o__Betaproteobacteriales;f__Burkholderiaceae;g__Burkholderia-Caballeronia-Paraburkholderia;s__Burkholderia_pseudomallei	6.33333	0	2.33333	0	10.3333
k__Bacteria;p__Proteobacteria;c__Gammaproteobacteria;o__Betaproteobacteriales;f__Burkholderiaceae;g__Burkholderia-Caballeronia-Paraburkholderia;s__Burkholderia_sp._IMCC12732	0	0	0	0	0.666667
k__Bacteria;p__Proteobacteria;c__Gammaproteobacteria;o__Betaproteobacteriales;f__Burkholderiaceae;g__Burkholderia-Caballeronia-Paraburkholderia;s__Burkholderia_sp._LB-1	0	0	0	0	1.33333
k__Bacteria;p__Proteobacteria;c__Gammaproteobacteria;o__Betaproteobacteriales;f__Burkholderiaceae;g__Burkholderia-Caballeronia-Paraburkholderia;s__Burkholderia_sp._YXA2-32	8	0	0	0.666667	0
k__Bacteria;p__Proteobacteria;c__Gammaproteobacteria;o__Betaproteobacteriales;f__Burkholderiaceae;g__Burkholderia-Caballeronia-Paraburkholderia;s__Paraburkholderia_aspalathi	0.666667	3.66667	0	0	0
k__Bacteria;p__Proteobacteria;c__Gammaproteobacteria;o__Betaproteobacteriales;f__Burkholderiaceae;g__Burkholderia-Caballeronia-Paraburkholderia;s__bacterium_enrichment_culture_clone_SBIa33	0	1.33333	0	0	0
k__Bacteria;p__Proteobacteria;c__Gammaproteobacteria;o__Betaproteobacteriales;f__Burkholderiaceae;g__Burkholderia-Caballeronia-Paraburkholderia;s__soil_bacterium_S10(2012)	0	0	10.3333	0	7.33333
k__Bacteria;p__Proteobacteria;c__Gammaproteobacteria;o__Betaproteobacteriales;f__Burkholderiaceae;g__Burkholderia-Caballeronia-Paraburkholderia;s__uncultured_Burkholderia_sp.	1.66667	6	0	1	11
k__Bacteria;p__Proteobacteria;c__Gammaproteobacteria;o__Betaproteobacteriales;f__Burkholderiaceae;g__Burkholderia-Caballeronia-Paraburkholderia;s__uncultured_Burkholderiaceae_bacterium	0.666667	0	0	0	0
k__Bacteria;p__Proteobacteria;c__Gammaproteobacteria;o__Betaproteobacteriales;f__Burkholderiaceae;g__Burkholderia-Caballeronia-Paraburkholderia;s__uncultured_bacterium	8.33333	0	0	0.333333	0.333333
k__Bacteria;p__Proteobacteria;c__Gammaproteobacteria;o__Betaproteobacteriales;f__Burkholderiaceae;g__Burkholderia-Caballeronia-Paraburkholderia;s__uncultured_prokaryote	1.33333	0	0	0	0
k__Bacteria;p__Proteobacteria;c__Gammaproteobacteria;o__Betaproteobacteriales;f__Burkholderiaceae;g__Burkholderia-Caballeronia-Paraburkholderia;s__unidentified	117.667	56.3333	27.6667	18	233.667
k__Bacteria;p__Proteobacteria;c__Gammaproteobacteria;o__Betaproteobacteriales;f__Burkholderiaceae;g__Castellaniella;s__uncultured_Castellaniella_sp.	1.33333	0	2.33333	0	0
k__Bacteria;p__Proteobacteria;c__Gammaproteobacteria;o__Betaproteobacteriales;f__Burkholderiaceae;g__Castellaniella;s__uncultured_bacterium	3.66667	0	0.666667	0	0
k__Bacteria;p__Proteobacteria;c__Gammaproteobacteria;o__Betaproteobacteriales;f__Burkholderiaceae;g__Comamonas;s__Comamonas_aquatica	11	495.667	1.66667	1.66667	2
k__Bacteria;p__Proteobacteria;c__Gammaproteobacteria;o__Betaproteobacteriales;f__Burkholderiaceae;g__Comamonas;s__uncultured_Comamonas_sp.	9.33333	15	9	1.33333	0.666667
k__Bacteria;p__Proteobacteria;c__Gammaproteobacteria;o__Betaproteobacteriales;f__Burkholderiaceae;g__Comamonas;s__uncultured_bacterium	3.66667	10	0	0	0
k__Bacteria;p__Proteobacteria;c__Gammaproteobacteria;o__Betaproteobacteriales;f__Burkholderiaceae;g__Comamonas;s__unidentified	23.3333	103.333	123	110.333	238.333
k__Bacteria;p__Proteobacteria;c__Gammaproteobacteria;o__Betaproteobacteriales;f__Burkholderiaceae;g__Cupriavidus;s__Cupriavidus_basilensis	0.333333	20.6667	0	0	1
k__Bacteria;p__Proteobacteria;c__Gammaproteobacteria;o__Betaproteobacteriales;f__Burkholderiaceae;g__Cupriavidus;s__Cupriavidus_respiraculi	0.666667	0	0.666667	0	0
k__Bacteria;p__Proteobacteria;c__Gammaproteobacteria;o__Betaproteobacteriales;f__Burkholderiaceae;g__Cupriavidus;s__uncultured_Ralstonia_sp.	0.333333	0	1.33333	0.333333	0.333333
k__Bacteria;p__Proteobacteria;c__Gammaproteobacteria;o__Betaproteobacteriales;f__Burkholderiaceae;g__Cupriavidus;s__uncultured_bacterium	77.6667	2.66667	134.333	6	62.6667
k__Bacteria;p__Proteobacteria;c__Gammaproteobacteria;o__Betaproteobacteriales;f__Burkholderiaceae;g__Cupriavidus;s__unidentified	2610	9.33333	5018	11	3088.67
k__Bacteria;p__Proteobacteria;c__Gammaproteobacteria;o__Betaproteobacteriales;f__Burkholderiaceae;g__Delftia;s__Delftia_lacustris	2.66667	5.33333	4.33333	0	0
k__Bacteria;p__Proteobacteria;c__Gammaproteobacteria;o__Betaproteobacteriales;f__Burkholderiaceae;g__Delftia;s__bacterium_enrichment_culture_clone_heteroB90_4W	8.66667	88	12.6667	61	8.66667
k__Bacteria;p__Proteobacteria;c__Gammaproteobacteria;o__Betaproteobacteriales;f__Burkholderiaceae;g__Delftia;s__uncultured_bacterium	8	122	49	14.6667	30.3333
k__Bacteria;p__Proteobacteria;c__Gammaproteobacteria;o__Betaproteobacteriales;f__Burkholderiaceae;g__Delftia;s__uncultured_organism	0	29.6667	0	1.33333	0
k__Bacteria;p__Proteobacteria;c__Gammaproteobacteria;o__Betaproteobacteriales;f__Burkholderiaceae;g__Diaphorobacter;s__bacterium_rM4	0	0	0.333333	0	3.33333
k__Bacteria;p__Proteobacteria;c__Gammaproteobacteria;o__Betaproteobacteriales;f__Burkholderiaceae;g__Diaphorobacter;s__uncultured_bacterium	0	2.33333	0	0	0
k__Bacteria;p__Proteobacteria;c__Gammaproteobacteria;o__Betaproteobacteriales;f__Burkholderiaceae;g__Diaphorobacter;s__unidentified	1	7.33333	1	0	0.333333
k__Bacteria;p__Proteobacteria;c__Gammaproteobacteria;o__Betaproteobacteriales;f__Burkholderiaceae;g__Duganella;s__Janthinobacterium_sp._IMCC12694	1	0	0	0.666667	0
k__Bacteria;p__Proteobacteria;c__Gammaproteobacteria;o__Betaproteobacteriales;f__Burkholderiaceae;g__Duganella;s__uncultured_Massilia_sp.	4.66667	0	2.33333	0	0.666667
k__Bacteria;p__Proteobacteria;c__Gammaproteobacteria;o__Betaproteobacteriales;f__Burkholderiaceae;g__Duganella;s__uncultured_beta_proteobacterium	1.66667	0	0	0.333333	0
k__Bacteria;p__Proteobacteria;c__Gammaproteobacteria;o__Betaproteobacteriales;f__Burkholderiaceae;g__Duganella;s__unidentified	49	1.66667	9	6.33333	1.66667
k__Bacteria;p__Proteobacteria;c__Gammaproteobacteria;o__Betaproteobacteriales;f__Burkholderiaceae;g__Giesbergeria;s__uncultured_bacterium	0	2.66667	0.666667	16	3
k__Bacteria;p__Proteobacteria;c__Gammaproteobacteria;o__Betaproteobacteriales;f__Burkholderiaceae;g__Herbaspirillum;s__uncultured_Herbaspirillum_sp.	0	0	1.33333	0	0
k__Bacteria;p__Proteobacteria;c__Gammaproteobacteria;o__Betaproteobacteriales;f__Burkholderiaceae;g__Herbaspirillum;s__uncultured_bacterium	2.66667	0	0.333333	0	3.66667
k__Bacteria;p__Proteobacteria;c__Gammaproteobacteria;o__Betaproteobacteriales;f__Burkholderiaceae;g__Herbaspirillum;s__unidentified	0.666667	2.66667	0.333333	0.333333	1
k__Bacteria;p__Proteobacteria;c__Gammaproteobacteria;o__Betaproteobacteriales;f__Burkholderiaceae;g__Herminiimonas;s__uncultured_bacterium	4	6.33333	34.6667	25.3333	7
k__Bacteria;p__Proteobacteria;c__Gammaproteobacteria;o__Betaproteobacteriales;f__Burkholderiaceae;g__Herminiimonas;s__unidentified	0	0	0.333333	0	0.666667
k__Bacteria;p__Proteobacteria;c__Gammaproteobacteria;o__Betaproteobacteriales;f__Burkholderiaceae;g__Hydrogenophaga;s__Hydrogenophaga_taeniospiralis	1	2	2.33333	0	0
k__Bacteria;p__Proteobacteria;c__Gammaproteobacteria;o__Betaproteobacteriales;f__Burkholderiaceae;g__Hydrogenophaga;s__uncultured_bacterium	0	0	14	0	0
k__Bacteria;p__Proteobacteria;c__Gammaproteobacteria;o__Betaproteobacteriales;f__Burkholderiaceae;g__Hydrogenophaga;s__uncultured_beta_proteobacterium	0	9	0.666667	0	0
k__Bacteria;p__Proteobacteria;c__Gammaproteobacteria;o__Betaproteobacteriales;f__Burkholderiaceae;g__Ideonella;s__unidentified	1	0	15	0	0
k__Bacteria;p__Proteobacteria;c__Gammaproteobacteria;o__Betaproteobacteriales;f__Burkholderiaceae;g__Janthinobacterium;s__Dictyostelium_polycarpum	67	75	92	186.667	20.3333
k__Bacteria;p__Proteobacteria;c__Gammaproteobacteria;o__Betaproteobacteriales;f__Burkholderiaceae;g__Janthinobacterium;s__Janthinobacterium_lividum	1	0.666667	0.666667	2.33333	0
k__Bacteria;p__Proteobacteria;c__Gammaproteobacteria;o__Betaproteobacteriales;f__Burkholderiaceae;g__Janthinobacterium;s__Janthinobacterium_sp._4cultural_26	5.66667	4	21.3333	112	6
k__Bacteria;p__Proteobacteria;c__Gammaproteobacteria;o__Betaproteobacteriales;f__Burkholderiaceae;g__Janthinobacterium;s__Janthinobacterium_sp._4cultural_33	62.6667	84.6667	166.333	54	35.6667
k__Bacteria;p__Proteobacteria;c__Gammaproteobacteria;o__Betaproteobacteriales;f__Burkholderiaceae;g__Janthinobacterium;s__uncultured_Janthinobacterium_sp.	1.33333	3.66667	1	9	1
k__Bacteria;p__Proteobacteria;c__Gammaproteobacteria;o__Betaproteobacteriales;f__Burkholderiaceae;g__Janthinobacterium;s__uncultured_bacterium	2.66667	53	6	46	2.66667
k__Bacteria;p__Proteobacteria;c__Gammaproteobacteria;o__Betaproteobacteriales;f__Burkholderiaceae;g__Kerstersia;s__uncultured_bacterium	1.33333	2.33333	2.66667	0	0.666667
k__Bacteria;p__Proteobacteria;c__Gammaproteobacteria;o__Betaproteobacteriales;f__Burkholderiaceae;g__Lampropedia;s__unidentified	0	242.333	11	0	4
k__Bacteria;p__Proteobacteria;c__Gammaproteobacteria;o__Betaproteobacteriales;f__Burkholderiaceae;g__Leptothrix;s__uncultured_bacterium	0	44	0	0	0
k__Bacteria;p__Proteobacteria;c__Gammaproteobacteria;o__Betaproteobacteriales;f__Burkholderiaceae;g__Leptothrix;s__unidentified	1	2.33333	0	1	0.333333
k__Bacteria;p__Proteobacteria;c__Gammaproteobacteria;o__Betaproteobacteriales;f__Burkholderiaceae;g__Limnobacter;s__uncultured_bacterium	1.66667	0	3.66667	0	3.33333
k__Bacteria;p__Proteobacteria;c__Gammaproteobacteria;o__Betaproteobacteriales;f__Burkholderiaceae;g__Limnobacter;s__uncultured_organism	0.666667	0	0	0	0
k__Bacteria;p__Proteobacteria;c__Gammaproteobacteria;o__Betaproteobacteriales;f__Burkholderiaceae;g__Massilia;s__Antarctic_bacterium_GA057	0	0	3.33333	0	0
k__Bacteria;p__Proteobacteria;c__Gammaproteobacteria;o__Betaproteobacteriales;f__Burkholderiaceae;g__Massilia;s__Burkholderia_sp._UFLA04-317	0.666667	0	0	0	0
k__Bacteria;p__Proteobacteria;c__Gammaproteobacteria;o__Betaproteobacteriales;f__Burkholderiaceae;g__Massilia;s__food_metagenome	0.666667	0	4.66667	1	1.33333
k__Bacteria;p__Proteobacteria;c__Gammaproteobacteria;o__Betaproteobacteriales;f__Burkholderiaceae;g__Massilia;s__uncultured_bacterium	10.6667	10.6667	19.3333	30.3333	0.333333
k__Bacteria;p__Proteobacteria;c__Gammaproteobacteria;o__Betaproteobacteriales;f__Burkholderiaceae;g__Massilia;s__unidentified	10.3333	11	17.3333	16.3333	2
k__Bacteria;p__Proteobacteria;c__Gammaproteobacteria;o__Betaproteobacteriales;f__Burkholderiaceae;g__Methylibium;s__unidentified	0	1.66667	0	0	0
k__Bacteria;p__Proteobacteria;c__Gammaproteobacteria;o__Betaproteobacteriales;f__Burkholderiaceae;g__Noviherbaspirillum;s__uncultured_bacterium	47.6667	1.66667	87.3333	18	30.3333
k__Bacteria;p__Proteobacteria;c__Gammaproteobacteria;o__Betaproteobacteriales;f__Burkholderiaceae;g__Noviherbaspirillum;s__unidentified	4	0	13	2	4
k__Bacteria;p__Proteobacteria;c__Gammaproteobacteria;o__Betaproteobacteriales;f__Burkholderiaceae;g__Ottowia;s__unidentified	0	10.3333	0	0	0
k__Bacteria;p__Proteobacteria;c__Gammaproteobacteria;o__Betaproteobacteriales;f__Burkholderiaceae;g__Oxalicibacterium;s__Oxalobacteraceae_bacterium_153B	0.333333	0	0	0	0
k__Bacteria;p__Proteobacteria;c__Gammaproteobacteria;o__Betaproteobacteriales;f__Burkholderiaceae;g__Oxalicibacterium;s__unidentified	4.33333	2.33333	3.33333	9.33333	1
k__Bacteria;p__Proteobacteria;c__Gammaproteobacteria;o__Betaproteobacteriales;f__Burkholderiaceae;g__Paenalcaligenes;s__uncultured_bacterium	3	0	0	0	0
k__Bacteria;p__Proteobacteria;c__Gammaproteobacteria;o__Betaproteobacteriales;f__Burkholderiaceae;g__Paenalcaligenes;s__unidentified	163	0	6	0	0
k__Bacteria;p__Proteobacteria;c__Gammaproteobacteria;o__Betaproteobacteriales;f__Burkholderiaceae;g__Pandoraea;s__unidentified	25.3333	6.33333	1	0	1.33333
k__Bacteria;p__Proteobacteria;c__Gammaproteobacteria;o__Betaproteobacteriales;f__Burkholderiaceae;g__Parapusillimonas;s__uncultured_bacterium	0.666667	0	1	0	0
k__Bacteria;p__Proteobacteria;c__Gammaproteobacteria;o__Betaproteobacteriales;f__Burkholderiaceae;g__Parapusillimonas;s__unidentified	2.33333	0	0	0	0
k__Bacteria;p__Proteobacteria;c__Gammaproteobacteria;o__Betaproteobacteriales;f__Burkholderiaceae;g__Paucibacter;s__uncultured_bacterium	22.6667	0	46.3333	0	22.3333
k__Bacteria;p__Proteobacteria;c__Gammaproteobacteria;o__Betaproteobacteriales;f__Burkholderiaceae;g__Paucibacter;s__unidentified	2.33333	0	2	0	2.66667
k__Bacteria;p__Proteobacteria;c__Gammaproteobacteria;o__Betaproteobacteriales;f__Burkholderiaceae;g__Pelomonas;s__Pseudomonas_sp._CHI-2	0	0	0	0	0.666667
k__Bacteria;p__Proteobacteria;c__Gammaproteobacteria;o__Betaproteobacteriales;f__Burkholderiaceae;g__Pelomonas;s__uncultured_bacterium	47.3333	0	38	0	32.3333
k__Bacteria;p__Proteobacteria;c__Gammaproteobacteria;o__Betaproteobacteriales;f__Burkholderiaceae;g__Pigmentiphaga;s__uncultured_bacterium	0.333333	8	0	2	0
k__Bacteria;p__Proteobacteria;c__Gammaproteobacteria;o__Betaproteobacteriales;f__Burkholderiaceae;g__Pigmentiphaga;s__unidentified	2	0	1	0	0
k__Bacteria;p__Proteobacteria;c__Gammaproteobacteria;o__Betaproteobacteriales;f__Burkholderiaceae;g__Piscinibacter;s__uncultured_bacterium	0	0	5.33333	0	0
k__Bacteria;p__Proteobacteria;c__Gammaproteobacteria;o__Betaproteobacteriales;f__Burkholderiaceae;g__Polaromonas;s__unidentified	0	1.33333	3.66667	0	2.66667
k__Bacteria;p__Proteobacteria;c__Gammaproteobacteria;o__Betaproteobacteriales;f__Burkholderiaceae;g__Pusillimonas;s__unidentified	51	0	34.6667	0	1.33333
k__Bacteria;p__Proteobacteria;c__Gammaproteobacteria;o__Betaproteobacteriales;f__Burkholderiaceae;g__Ralstonia;s__blood_disease_bacterium_A2_HR-MARDI	4.33333	0	9	0	8
k__Bacteria;p__Proteobacteria;c__Gammaproteobacteria;o__Betaproteobacteriales;f__Burkholderiaceae;g__Ralstonia;s__uncultured_Ralstonia_sp.	134	0	160.333	1.33333	84.3333
k__Bacteria;p__Proteobacteria;c__Gammaproteobacteria;o__Betaproteobacteriales;f__Burkholderiaceae;g__Ralstonia;s__uncultured_bacterium	1.66667	14.3333	0	3	0
k__Bacteria;p__Proteobacteria;c__Gammaproteobacteria;o__Betaproteobacteriales;f__Burkholderiaceae;g__Ralstonia;s__uncultured_beta_proteobacterium	13.6667	0	0.666667	0	1.66667
k__Bacteria;p__Proteobacteria;c__Gammaproteobacteria;o__Betaproteobacteriales;f__Burkholderiaceae;g__Ralstonia;s__unidentified	5.66667	0	0.333333	0.333333	0.666667
k__Bacteria;p__Proteobacteria;c__Gammaproteobacteria;o__Betaproteobacteriales;f__Burkholderiaceae;g__Rhizobacter;s__Chaetosphaeridium_globosum	0	0	0.333333	0	0.333333
k__Bacteria;p__Proteobacteria;c__Gammaproteobacteria;o__Betaproteobacteriales;f__Burkholderiaceae;g__Rhizobacter;s__metagenome	0	0	1.33333	0	0
k__Bacteria;p__Proteobacteria;c__Gammaproteobacteria;o__Betaproteobacteriales;f__Burkholderiaceae;g__Rhizobacter;s__unidentified	0	0	3	0	2.33333
k__Bacteria;p__Proteobacteria;c__Gammaproteobacteria;o__Betaproteobacteriales;f__Burkholderiaceae;g__Rhodoferax;s__metagenome	3	0	1.66667	0	0.333333
k__Bacteria;p__Proteobacteria;c__Gammaproteobacteria;o__Betaproteobacteriales;f__Burkholderiaceae;g__Rhodoferax;s__uncultured_bacterium	6.33333	45.6667	5	3	1.33333
k__Bacteria;p__Proteobacteria;c__Gammaproteobacteria;o__Betaproteobacteriales;f__Burkholderiaceae;g__Simplicispira;s__uncultured_bacterium	0.333333	1.66667	6	3	0
k__Bacteria;p__Proteobacteria;c__Gammaproteobacteria;o__Betaproteobacteriales;f__Burkholderiaceae;g__Simplicispira;s__uncultured_beta_proteobacterium	0	0	2.66667	0	0
k__Bacteria;p__Proteobacteria;c__Gammaproteobacteria;o__Betaproteobacteriales;f__Burkholderiaceae;g__Simplicispira;s__unidentified	0	1.33333	0	0	0
k__Bacteria;p__Proteobacteria;c__Gammaproteobacteria;o__Betaproteobacteriales;f__Burkholderiaceae;g__Sphaerotilus;s__uncultured_Burkholderiales_bacterium	0	7	0	0	0
k__Bacteria;p__Proteobacteria;c__Gammaproteobacteria;o__Betaproteobacteriales;f__Burkholderiaceae;g__Variovorax;s__unidentified	3.66667	14.3333	34.6667	4	6.66667
k__Bacteria;p__Proteobacteria;c__Gammaproteobacteria;o__Betaproteobacteriales;f__Burkholderiaceae;g__Verticia;s__unidentified	1.33333	0	1	0	0
k__Bacteria;p__Proteobacteria;c__Gammaproteobacteria;o__Betaproteobacteriales;f__Burkholderiaceae;g__[Aquaspirillum]_arcticum_group;s__uncultured_bacterium	1.33333	2.66667	0	7	0
k__Bacteria;p__Proteobacteria;c__Gammaproteobacteria;o__Betaproteobacteriales;f__Burkholderiaceae;g__[Aquaspirillum]_arcticum_group;s__uncultured_beta_proteobacterium	9	0	2.33333	0	0.666667
k__Bacteria;p__Proteobacteria;c__Gammaproteobacteria;o__Betaproteobacteriales;f__Burkholderiaceae;g__uncultured;s__uncultured_bacterium	6.66667	22.6667	14.6667	0	3
k__Bacteria;p__Proteobacteria;c__Gammaproteobacteria;o__Betaproteobacteriales;f__Burkholderiaceae;g__uncultured;s__unidentified	7	6.66667	8	0.666667	5
k__Bacteria;p__Proteobacteria;c__Gammaproteobacteria;o__Betaproteobacteriales;f__Burkholderiaceae;g__unidentified;s__uncultured_bacterium	0	1	0.666667	2.66667	0
k__Bacteria;p__Proteobacteria;c__Gammaproteobacteria;o__Betaproteobacteriales;f__Burkholderiaceae;g__unidentified;s__unidentified	37	16	78	29.6667	18.3333
k__Bacteria;p__Proteobacteria;c__Gammaproteobacteria;o__Betaproteobacteriales;f__Chromobacteriaceae;g__Vogesella;s__uncultured_bacterium	0	0	1	0	0
k__Bacteria;p__Proteobacteria;c__Gammaproteobacteria;o__Betaproteobacteriales;f__Gallionellaceae;g__Candidatus_Nitrotoga;s__uncultured_bacterium	0	0	1	0	0
k__Bacteria;p__Proteobacteria;c__Gammaproteobacteria;o__Betaproteobacteriales;f__Gallionellaceae;g__Sideroxydans;s__uncultured_bacterium	0	0.666667	0	0.666667	0
k__Bacteria;p__Proteobacteria;c__Gammaproteobacteria;o__Betaproteobacteriales;f__Hydrogenophilaceae;g__Thiobacillus;s__uncultured_bacterium	14.3333	0	2.66667	0	1
k__Bacteria;p__Proteobacteria;c__Gammaproteobacteria;o__Betaproteobacteriales;f__Hydrogenophilaceae;g__uncultured;s__uncultured_bacterium	0	0	3	0	0
k__Bacteria;p__Proteobacteria;c__Gammaproteobacteria;o__Betaproteobacteriales;f__Hydrogenophilaceae;g__uncultured;s__unidentified	0	0	2.33333	0	0
k__Bacteria;p__Proteobacteria;c__Gammaproteobacteria;o__Betaproteobacteriales;f__Methylophilaceae;g__Methylophilus;s__uncultured_Methylophilus_sp.	30.6667	0	0	0	0
k__Bacteria;p__Proteobacteria;c__Gammaproteobacteria;o__Betaproteobacteriales;f__Methylophilaceae;g__OM43_clade;s__uncultured_bacterium	0	0	0	0	0.666667
k__Bacteria;p__Proteobacteria;c__Gammaproteobacteria;o__Betaproteobacteriales;f__Methylophilaceae;g__uncultured;s__uncultured_marine_bacterium	1.33333	0	0	0	0
k__Bacteria;p__Proteobacteria;c__Gammaproteobacteria;o__Betaproteobacteriales;f__Nitrosomonadaceae;g__Ellin6067;s__uncultured_bacterium	0	0	1	0	0
k__Bacteria;p__Proteobacteria;c__Gammaproteobacteria;o__Betaproteobacteriales;f__Nitrosomonadaceae;g__Nitrosomonas;s__unidentified	0	0	1.33333	0	0
k__Bacteria;p__Proteobacteria;c__Gammaproteobacteria;o__Betaproteobacteriales;f__Nitrosomonadaceae;g__uncultured;s__uncultured_bacterium	17.3333	35.3333	2.66667	86	4.66667
k__Bacteria;p__Proteobacteria;c__Gammaproteobacteria;o__Betaproteobacteriales;f__Rhodocyclaceae;g__Azoarcus;s__uncultured_bacterium	38.3333	3	8.33333	1	8.33333
k__Bacteria;p__Proteobacteria;c__Gammaproteobacteria;o__Betaproteobacteriales;f__Rhodocyclaceae;g__Azospira;s__uncultured_Azospira_sp.	0	0	6	0	0
k__Bacteria;p__Proteobacteria;c__Gammaproteobacteria;o__Betaproteobacteriales;f__Rhodocyclaceae;g__Azospira;s__unidentified	0.333333	0	0	0	1.66667
k__Bacteria;p__Proteobacteria;c__Gammaproteobacteria;o__Betaproteobacteriales;f__Rhodocyclaceae;g__Dechloromonas;s__uncultured_bacterium	0	0	3.33333	0	0
k__Bacteria;p__Proteobacteria;c__Gammaproteobacteria;o__Betaproteobacteriales;f__Rhodocyclaceae;g__Dechloromonas;s__uncultured_soil_bacterium	0	0	1	0	0
k__Bacteria;p__Proteobacteria;c__Gammaproteobacteria;o__Betaproteobacteriales;f__Rhodocyclaceae;g__Dechloromonas;s__unidentified	2.33333	0	12.3333	0	0.333333
k__Bacteria;p__Proteobacteria;c__Gammaproteobacteria;o__Betaproteobacteriales;f__Rhodocyclaceae;g__Dechlorosoma;s__uncultured_bacterium	0	0	0.666667	0	0
k__Bacteria;p__Proteobacteria;c__Gammaproteobacteria;o__Betaproteobacteriales;f__Rhodocyclaceae;g__Denitratisoma;s__unidentified	0	0	28	0	0
k__Bacteria;p__Proteobacteria;c__Gammaproteobacteria;o__Betaproteobacteriales;f__Rhodocyclaceae;g__Methyloversatilis;s__iron-reducing_bacterium_enrichment_culture_clone_FeC_1_H2	5.33333	0	0	0	0
k__Bacteria;p__Proteobacteria;c__Gammaproteobacteria;o__Betaproteobacteriales;f__Rhodocyclaceae;g__Methyloversatilis;s__uncultured_Methyloversatilis_sp.	34.6667	0	0	0	0
k__Bacteria;p__Proteobacteria;c__Gammaproteobacteria;o__Betaproteobacteriales;f__Rhodocyclaceae;g__Niveibacterium;s__unidentified	0	0	1.33333	0	0
k__Bacteria;p__Proteobacteria;c__Gammaproteobacteria;o__Betaproteobacteriales;f__Rhodocyclaceae;g__Rhodocyclus;s__Rhodocyclus_purpureus	0	0	2	0	0
k__Bacteria;p__Proteobacteria;c__Gammaproteobacteria;o__Betaproteobacteriales;f__Rhodocyclaceae;g__Sterolibacterium;s__uncultured_bacterium	0	0	1.33333	0	0
k__Bacteria;p__Proteobacteria;c__Gammaproteobacteria;o__Betaproteobacteriales;f__Rhodocyclaceae;g__Sulfuritalea;s__uncultured_bacterium	0	0	11.6667	0	0
k__Bacteria;p__Proteobacteria;c__Gammaproteobacteria;o__Betaproteobacteriales;f__Rhodocyclaceae;g__Sulfuritalea;s__unidentified	0	0	4	0	0
k__Bacteria;p__Proteobacteria;c__Gammaproteobacteria;o__Betaproteobacteriales;f__Rhodocyclaceae;g__Thauera;s__bacterium_CYCU-0269	0.666667	0	1	0	0
k__Bacteria;p__Proteobacteria;c__Gammaproteobacteria;o__Betaproteobacteriales;f__Rhodocyclaceae;g__Thauera;s__unidentified	0	0	22	0	0
k__Bacteria;p__Proteobacteria;c__Gammaproteobacteria;o__Betaproteobacteriales;f__Rhodocyclaceae;g__Zoogloea;s__uncultured_bacterium	4.66667	0	6.66667	0	0
k__Bacteria;p__Proteobacteria;c__Gammaproteobacteria;o__Betaproteobacteriales;f__Rhodocyclaceae;g__Zoogloea;s__uncultured_beta_proteobacterium	0	0	2	0	0
k__Bacteria;p__Proteobacteria;c__Gammaproteobacteria;o__Betaproteobacteriales;f__Rhodocyclaceae;g__Zoogloea;s__unidentified	0	0	28	0	0
k__Bacteria;p__Proteobacteria;c__Gammaproteobacteria;o__Betaproteobacteriales;f__Rhodocyclaceae;g__uncultured;s__uncultured_Rhodocyclaceae_bacterium	0	0	2.33333	0	0
k__Bacteria;p__Proteobacteria;c__Gammaproteobacteria;o__Betaproteobacteriales;f__Rhodocyclaceae;g__uncultured;s__uncultured_bacterium	0	0	4.33333	0	0
k__Bacteria;p__Proteobacteria;c__Gammaproteobacteria;o__Betaproteobacteriales;f__Rhodocyclaceae;g__uncultured;s__unidentified	0	0	29.6667	0	0
k__Bacteria;p__Proteobacteria;c__Gammaproteobacteria;o__Betaproteobacteriales;f__Rhodocyclaceae;g__unidentified;s__uncultured_bacterium	0	0	1.66667	0	0
k__Bacteria;p__Proteobacteria;c__Gammaproteobacteria;o__Betaproteobacteriales;f__SC-I-84;g__uncultured_bacterium;s__uncultured_bacterium	0	0	5.33333	0	0
k__Bacteria;p__Proteobacteria;c__Gammaproteobacteria;o__Betaproteobacteriales;f__SC-I-84;g__unidentified;s__unidentified	0	0	3.33333	0	0
k__Bacteria;p__Proteobacteria;c__Gammaproteobacteria;o__Chromatiales;f__Chromatiaceae;g__uncultured;s__unidentified	0	0	21.3333	0	0
k__Bacteria;p__Proteobacteria;c__Gammaproteobacteria;o__Competibacterales;f__Competibacteraceae;g__Candidatus_Competibacter;s__uncultured_bacterium	0	0	1	0	0
k__Bacteria;p__Proteobacteria;c__Gammaproteobacteria;o__Competibacterales;f__Competibacteraceae;g__Candidatus_Contendobacter;s__uncultured_bacterium	0	0	1	0	0
k__Bacteria;p__Proteobacteria;c__Gammaproteobacteria;o__Coxiellales;f__Coxiellaceae;g__Coxiella;s__unidentified	1	0	0.333333	0	0
k__Bacteria;p__Proteobacteria;c__Gammaproteobacteria;o__Diplorickettsiales;f__Diplorickettsiaceae;g__Aquicella;s__uncultured_Aquicella_sp.	0	0	2.33333	0	0
k__Bacteria;p__Proteobacteria;c__Gammaproteobacteria;o__Diplorickettsiales;f__Diplorickettsiaceae;g__Aquicella;s__uncultured_bacterium	0	0	3	0	0
k__Bacteria;p__Proteobacteria;c__Gammaproteobacteria;o__Diplorickettsiales;f__Diplorickettsiaceae;g__Aquicella;s__unidentified	0	0	1.33333	0	0
k__Bacteria;p__Proteobacteria;c__Gammaproteobacteria;o__Diplorickettsiales;f__Diplorickettsiaceae;g__uncultured;s__unidentified	0	0	0	0	1
k__Bacteria;p__Proteobacteria;c__Gammaproteobacteria;o__Enterobacteriales;f__Enterobacteriaceae;g__Buttiauxella;s__uncultured_soil_bacterium	26.6667	8.66667	64.3333	64.3333	58.3333
k__Bacteria;p__Proteobacteria;c__Gammaproteobacteria;o__Enterobacteriales;f__Enterobacteriaceae;g__Buttiauxella;s__unidentified	3.66667	4.66667	276.667	22	7
k__Bacteria;p__Proteobacteria;c__Gammaproteobacteria;o__Enterobacteriales;f__Enterobacteriaceae;g__Candidatus_Hamiltonella;s__uncultured_Enterobacteriaceae_bacterium	12	38.3333	6	11.3333	7.33333
k__Bacteria;p__Proteobacteria;c__Gammaproteobacteria;o__Enterobacteriales;f__Enterobacteriaceae;g__Cedecea;s__unidentified	0	0.666667	0	12	1
k__Bacteria;p__Proteobacteria;c__Gammaproteobacteria;o__Enterobacteriales;f__Enterobacteriaceae;g__Enterobacter;s__Enterobacter_asburiae	0	0	0	4.66667	0
k__Bacteria;p__Proteobacteria;c__Gammaproteobacteria;o__Enterobacteriales;f__Enterobacteriaceae;g__Enterobacter;s__Enterobacter_sp.	0	0	0	3.66667	0.333333
k__Bacteria;p__Proteobacteria;c__Gammaproteobacteria;o__Enterobacteriales;f__Enterobacteriaceae;g__Enterobacter;s__Enterobacter_sp._Fm48(3)	0	2	0	7	0.333333
k__Bacteria;p__Proteobacteria;c__Gammaproteobacteria;o__Enterobacteriales;f__Enterobacteriaceae;g__Enterobacter;s__Enterobacter_sp._TUTSFD1A	0	0	0	3.33333	0
k__Bacteria;p__Proteobacteria;c__Gammaproteobacteria;o__Enterobacteriales;f__Enterobacteriaceae;g__Enterobacter;s__Klebsiella_oxytoca	5	0	5.33333	0	0.666667
k__Bacteria;p__Proteobacteria;c__Gammaproteobacteria;o__Enterobacteriales;f__Enterobacteriaceae;g__Enterobacter;s__Raoultella_ornithinolytica	1.66667	0	6.33333	3.66667	1.33333
k__Bacteria;p__Proteobacteria;c__Gammaproteobacteria;o__Enterobacteriales;f__Enterobacteriaceae;g__Enterobacter;s__uncultured_Klebsiella_sp.	0	0	0	6.66667	0.333333
k__Bacteria;p__Proteobacteria;c__Gammaproteobacteria;o__Enterobacteriales;f__Enterobacteriaceae;g__Enterobacter;s__uncultured_bacterium	7.33333	2.66667	5	4.33333	2.33333
k__Bacteria;p__Proteobacteria;c__Gammaproteobacteria;o__Enterobacteriales;f__Enterobacteriaceae;g__Enterobacter;s__unidentified	4.66667	63	2.66667	3	2.33333
k__Bacteria;p__Proteobacteria;c__Gammaproteobacteria;o__Enterobacteriales;f__Enterobacteriaceae;g__Erwinia;s__Erwinia_billingiae	8.66667	3.66667	11.6667	298	9.66667
k__Bacteria;p__Proteobacteria;c__Gammaproteobacteria;o__Enterobacteriales;f__Enterobacteriaceae;g__Escherichia-Shigella;s__Escherichia_sp.	468.667	0	50.3333	0	34.3333
k__Bacteria;p__Proteobacteria;c__Gammaproteobacteria;o__Enterobacteriales;f__Enterobacteriaceae;g__Escherichia-Shigella;s__Streptomyces_sp._Q1	0.666667	8	0.333333	10	2.33333
k__Bacteria;p__Proteobacteria;c__Gammaproteobacteria;o__Enterobacteriales;f__Enterobacteriaceae;g__Escherichia-Shigella;s__uncultured_bacterium	16.6667	7.33333	3.33333	22.3333	7
k__Bacteria;p__Proteobacteria;c__Gammaproteobacteria;o__Enterobacteriales;f__Enterobacteriaceae;g__Gibbsiella;s__unidentified	0	0	0	7.66667	0
k__Bacteria;p__Proteobacteria;c__Gammaproteobacteria;o__Enterobacteriales;f__Enterobacteriaceae;g__Hafnia-Obesumbacterium;s__uncultured_bacterium	0	0	1	14.6667	0
k__Bacteria;p__Proteobacteria;c__Gammaproteobacteria;o__Enterobacteriales;f__Enterobacteriaceae;g__Hafnia-Obesumbacterium;s__unidentified	0.333333	0	4	1.33333	1.33333
k__Bacteria;p__Proteobacteria;c__Gammaproteobacteria;o__Enterobacteriales;f__Enterobacteriaceae;g__Klebsiella;s__Klebsiella_pneumoniae	1.33333	7	1.66667	117	5.66667
k__Bacteria;p__Proteobacteria;c__Gammaproteobacteria;o__Enterobacteriales;f__Enterobacteriaceae;g__Klebsiella;s__Klebsiella_pneumoniae_subsp._pneumoniae	0	0	0	1.66667	0.333333
k__Bacteria;p__Proteobacteria;c__Gammaproteobacteria;o__Enterobacteriales;f__Enterobacteriaceae;g__Klebsiella;s__Klebsiella_sp._SOR89	1	0	1.33333	33.3333	0
k__Bacteria;p__Proteobacteria;c__Gammaproteobacteria;o__Enterobacteriales;f__Enterobacteriaceae;g__Klebsiella;s__Klebsiella_sp._enrichment_culture_clone_HSL73	0	0	0.333333	1.66667	0
k__Bacteria;p__Proteobacteria;c__Gammaproteobacteria;o__Enterobacteriales;f__Enterobacteriaceae;g__Klebsiella;s__uncultured_Klebsiella_sp.	2	6.66667	3	33.6667	8.33333
k__Bacteria;p__Proteobacteria;c__Gammaproteobacteria;o__Enterobacteriales;f__Enterobacteriaceae;g__Klebsiella;s__uncultured_bacterium	0	0	0	13.6667	0
k__Bacteria;p__Proteobacteria;c__Gammaproteobacteria;o__Enterobacteriales;f__Enterobacteriaceae;g__Klebsiella;s__unidentified	15.3333	0	15.6667	23	2.66667
k__Bacteria;p__Proteobacteria;c__Gammaproteobacteria;o__Enterobacteriales;f__Enterobacteriaceae;g__Kluyvera;s__Kluyvera_georgiana	0	0	0.666667	8.33333	2
k__Bacteria;p__Proteobacteria;c__Gammaproteobacteria;o__Enterobacteriales;f__Enterobacteriaceae;g__Pantoea;s__Pantoea_septica	8	2.33333	10.3333	60	1.33333
k__Bacteria;p__Proteobacteria;c__Gammaproteobacteria;o__Enterobacteriales;f__Enterobacteriaceae;g__Pantoea;s__unidentified	5.66667	0	2.33333	138.667	1.33333
k__Bacteria;p__Proteobacteria;c__Gammaproteobacteria;o__Enterobacteriales;f__Enterobacteriaceae;g__Pectobacterium;s__Pectobacterium_carotovorum_subsp._carotovorum	0	7	0	89	13.3333
k__Bacteria;p__Proteobacteria;c__Gammaproteobacteria;o__Enterobacteriales;f__Enterobacteriaceae;g__Plesiomonas;s__uncultured_bacterium	1.66667	4	0	19	15.3333
k__Bacteria;p__Proteobacteria;c__Gammaproteobacteria;o__Enterobacteriales;f__Enterobacteriaceae;g__Proteus;s__bacterium_R49	6.33333	0	2	0	0
k__Bacteria;p__Proteobacteria;c__Gammaproteobacteria;o__Enterobacteriales;f__Enterobacteriaceae;g__Providencia;s__unidentified	0	0	0.666667	0	0
k__Bacteria;p__Proteobacteria;c__Gammaproteobacteria;o__Enterobacteriales;f__Enterobacteriaceae;g__Raoultella;s__Raoultella_sp._enrichment_culture_clone_HSL103	0.333333	2	3.66667	17	6
k__Bacteria;p__Proteobacteria;c__Gammaproteobacteria;o__Enterobacteriales;f__Enterobacteriaceae;g__Serratia;s__Ewingella_americana	0	0	0	1.66667	0
k__Bacteria;p__Proteobacteria;c__Gammaproteobacteria;o__Enterobacteriales;f__Enterobacteriaceae;g__Serratia;s__Rahnella_sp._SYC84	0	1	0	1.33333	1.33333
k__Bacteria;p__Proteobacteria;c__Gammaproteobacteria;o__Enterobacteriales;f__Enterobacteriaceae;g__Serratia;s__Serratia_plymuthica	0.666667	3	15.3333	19.6667	153
k__Bacteria;p__Proteobacteria;c__Gammaproteobacteria;o__Enterobacteriales;f__Enterobacteriaceae;g__Serratia;s__Serratia_rubidaea	0	0	0	12.3333	0
k__Bacteria;p__Proteobacteria;c__Gammaproteobacteria;o__Enterobacteriales;f__Enterobacteriaceae;g__Serratia;s__Serratia_sp.	0	0	0	0.666667	0
k__Bacteria;p__Proteobacteria;c__Gammaproteobacteria;o__Enterobacteriales;f__Enterobacteriaceae;g__Serratia;s__Serratia_sp._WP-BT2-5	96.6667	232	43.6667	19.6667	14
k__Bacteria;p__Proteobacteria;c__Gammaproteobacteria;o__Enterobacteriales;f__Enterobacteriaceae;g__Serratia;s__uncultured_bacterium	53.6667	10.3333	31	108.667	50.6667
k__Bacteria;p__Proteobacteria;c__Gammaproteobacteria;o__Enterobacteriales;f__Enterobacteriaceae;g__Serratia;s__unidentified	418.667	195.667	1427.67	3122.67	3403.67
k__Bacteria;p__Proteobacteria;c__Gammaproteobacteria;o__Enterobacteriales;f__Enterobacteriaceae;g__Siccibacter;s__Enterobacter_sp._FCB1	0.666667	8.33333	0	3	0
k__Bacteria;p__Proteobacteria;c__Gammaproteobacteria;o__Enterobacteriales;f__Enterobacteriaceae;g__Yersinia;s__Yersinia_sp._MAC	0.666667	2	0.333333	19	9.33333
k__Bacteria;p__Proteobacteria;c__Gammaproteobacteria;o__Enterobacteriales;f__Enterobacteriaceae;g__Yersinia;s__uncultured_bacterium	5.66667	5.33333	19	12	2
k__Bacteria;p__Proteobacteria;c__Gammaproteobacteria;o__Enterobacteriales;f__Enterobacteriaceae;g__Yersinia;s__unidentified	0	0	1.66667	6.33333	0
k__Bacteria;p__Proteobacteria;c__Gammaproteobacteria;o__Enterobacteriales;f__Enterobacteriaceae;g__unidentified;s__uncultured_bacterium	0	0	0	1.66667	0
k__Bacteria;p__Proteobacteria;c__Gammaproteobacteria;o__Enterobacteriales;f__Enterobacteriaceae;g__unidentified;s__unidentified	127.667	33.6667	163.333	87.3333	96.6667
k__Bacteria;p__Proteobacteria;c__Gammaproteobacteria;o__Gammaproteobacteria_Incertae_Sedis;f__Unknown_Family;g__Acidibacter;s__uncultured_gamma_proteobacterium	3	0	2	0	3.66667
k__Bacteria;p__Proteobacteria;c__Gammaproteobacteria;o__Gammaproteobacteria_Incertae_Sedis;f__Unknown_Family;g__Acidibacter;s__unidentified	0	0	0	0	3
k__Bacteria;p__Proteobacteria;c__Gammaproteobacteria;o__Gammaproteobacteria_Incertae_Sedis;f__Unknown_Family;g__Candidatus_Ovatusbacter;s__unidentified	0	0	1.33333	0	0
k__Bacteria;p__Proteobacteria;c__Gammaproteobacteria;o__JG36-TzT-191;f__unidentified;g__unidentified;s__unidentified	0	0	0	0	1
k__Bacteria;p__Proteobacteria;c__Gammaproteobacteria;o__Methylococcales;f__Methylococcaceae;g__Methylocaldum;s__uncultured_bacterium	0	0	2	0	0
k__Bacteria;p__Proteobacteria;c__Gammaproteobacteria;o__Methylococcales;f__Methylococcaceae;g__uncultured;s__uncultured_bacterium	1	0	0	0	0
k__Bacteria;p__Proteobacteria;c__Gammaproteobacteria;o__Pseudomonadales;f__Moraxellaceae;g__Acinetobacter;s__Acinetobacter_baumannii	6.33333	0	14.6667	0	4
k__Bacteria;p__Proteobacteria;c__Gammaproteobacteria;o__Pseudomonadales;f__Moraxellaceae;g__Acinetobacter;s__Acinetobacter_calcoaceticus	24	0	7.66667	0	4
k__Bacteria;p__Proteobacteria;c__Gammaproteobacteria;o__Pseudomonadales;f__Moraxellaceae;g__Acinetobacter;s__Acinetobacter_sp._CMC-CF62	5.33333	0	10	0	7.33333
k__Bacteria;p__Proteobacteria;c__Gammaproteobacteria;o__Pseudomonadales;f__Moraxellaceae;g__Acinetobacter;s__Acinetobacter_sp._Cantas6	54.6667	0	0	0	0.666667
k__Bacteria;p__Proteobacteria;c__Gammaproteobacteria;o__Pseudomonadales;f__Moraxellaceae;g__Acinetobacter;s__Acinetobacter_sp._GIST-Out1	1	0	0	0	0.666667
k__Bacteria;p__Proteobacteria;c__Gammaproteobacteria;o__Pseudomonadales;f__Moraxellaceae;g__Acinetobacter;s__Acinetobacter_sp._IGCAR-9/07	48.3333	0	0	0	0
k__Bacteria;p__Proteobacteria;c__Gammaproteobacteria;o__Pseudomonadales;f__Moraxellaceae;g__Acinetobacter;s__Acinetobacter_sp._V1(2012)	585	0	0.666667	0	0.666667
k__Bacteria;p__Proteobacteria;c__Gammaproteobacteria;o__Pseudomonadales;f__Moraxellaceae;g__Acinetobacter;s__Acinetobacter_sp._ZPP2	4.33333	3.33333	19.6667	0	6
k__Bacteria;p__Proteobacteria;c__Gammaproteobacteria;o__Pseudomonadales;f__Moraxellaceae;g__Acinetobacter;s__bacterium_28S431	6.66667	0	0	0	0
k__Bacteria;p__Proteobacteria;c__Gammaproteobacteria;o__Pseudomonadales;f__Moraxellaceae;g__Acinetobacter;s__uncultured_Acinetobacter_sp.	303.333	0	15	0	6.66667
k__Bacteria;p__Proteobacteria;c__Gammaproteobacteria;o__Pseudomonadales;f__Moraxellaceae;g__Acinetobacter;s__uncultured_bacterium	1378	0.666667	268.667	2.33333	199.667
k__Bacteria;p__Proteobacteria;c__Gammaproteobacteria;o__Pseudomonadales;f__Moraxellaceae;g__Acinetobacter;s__uncultured_marine_bacterium	1.66667	0	0	0	0
k__Bacteria;p__Proteobacteria;c__Gammaproteobacteria;o__Pseudomonadales;f__Moraxellaceae;g__Acinetobacter;s__unidentified	1400.33	1.66667	190	0	89
k__Bacteria;p__Proteobacteria;c__Gammaproteobacteria;o__Pseudomonadales;f__Moraxellaceae;g__Alkanindiges;s__unidentified	2	0	0.333333	0	0
k__Bacteria;p__Proteobacteria;c__Gammaproteobacteria;o__Pseudomonadales;f__Moraxellaceae;g__Enhydrobacter;s__Hydra_vulgaris	6.66667	0	28.3333	0	14.6667
k__Bacteria;p__Proteobacteria;c__Gammaproteobacteria;o__Pseudomonadales;f__Moraxellaceae;g__Perlucidibaca;s__unidentified	6.66667	0	0	0	0
k__Bacteria;p__Proteobacteria;c__Gammaproteobacteria;o__Pseudomonadales;f__Moraxellaceae;g__Psychrobacter;s__uncultured_bacterium	0.666667	0	5	0	0.333333
k__Bacteria;p__Proteobacteria;c__Gammaproteobacteria;o__Pseudomonadales;f__Moraxellaceae;g__Psychrobacter;s__unidentified	0.333333	0	0.666667	0	0
k__Bacteria;p__Proteobacteria;c__Gammaproteobacteria;o__Pseudomonadales;f__Moraxellaceae;g__uncultured;s__Xenorhabdus_nematophila	0.333333	0	1.33333	0	0
k__Bacteria;p__Proteobacteria;c__Gammaproteobacteria;o__Pseudomonadales;f__Moraxellaceae;g__uncultured;s__uncultured_bacterium	4.33333	0	1.66667	0	1
k__Bacteria;p__Proteobacteria;c__Gammaproteobacteria;o__Pseudomonadales;f__Moraxellaceae;g__uncultured;s__unidentified	0	0	2	0	0
k__Bacteria;p__Proteobacteria;c__Gammaproteobacteria;o__Pseudomonadales;f__Pseudomonadaceae;g__Pseudomonas;s__Burkholderia_sp._NFACC33-1	2	8.33333	0	6.33333	1
k__Bacteria;p__Proteobacteria;c__Gammaproteobacteria;o__Pseudomonadales;f__Pseudomonadaceae;g__Pseudomonas;s__Ceuthophilus_sp._AD-2013	0	0	0	0.666667	0
k__Bacteria;p__Proteobacteria;c__Gammaproteobacteria;o__Pseudomonadales;f__Pseudomonadaceae;g__Pseudomonas;s__Entomophthora_muscae	17.3333	0.666667	11.3333	0	13
k__Bacteria;p__Proteobacteria;c__Gammaproteobacteria;o__Pseudomonadales;f__Pseudomonadaceae;g__Pseudomonas;s__Lytechinus_variegatus_(green_sea_urchin)	1	14.3333	37	18.3333	192.667
k__Bacteria;p__Proteobacteria;c__Gammaproteobacteria;o__Pseudomonadales;f__Pseudomonadaceae;g__Pseudomonas;s__Pseudomonas_aeruginosa	10.6667	0.666667	1	0	0
k__Bacteria;p__Proteobacteria;c__Gammaproteobacteria;o__Pseudomonadales;f__Pseudomonadaceae;g__Pseudomonas;s__Pseudomonas_baetica	0.666667	0	0.666667	4.33333	0.666667
k__Bacteria;p__Proteobacteria;c__Gammaproteobacteria;o__Pseudomonadales;f__Pseudomonadaceae;g__Pseudomonas;s__Pseudomonas_brassicacearum_subsp._brassicacearum	0	0	0	3.33333	0
k__Bacteria;p__Proteobacteria;c__Gammaproteobacteria;o__Pseudomonadales;f__Pseudomonadaceae;g__Pseudomonas;s__Pseudomonas_brenneri	11.3333	51.3333	33.3333	13	87.6667
k__Bacteria;p__Proteobacteria;c__Gammaproteobacteria;o__Pseudomonadales;f__Pseudomonadaceae;g__Pseudomonas;s__Pseudomonas_fluorescens	30.6667	158.333	111.333	318.333	117.667
k__Bacteria;p__Proteobacteria;c__Gammaproteobacteria;o__Pseudomonadales;f__Pseudomonadaceae;g__Pseudomonas;s__Pseudomonas_gingeri	25.3333	284	33.3333	529.333	61.3333
k__Bacteria;p__Proteobacteria;c__Gammaproteobacteria;o__Pseudomonadales;f__Pseudomonadaceae;g__Pseudomonas;s__Pseudomonas_kilonensis	0.333333	10.3333	8.66667	26	4.33333
k__Bacteria;p__Proteobacteria;c__Gammaproteobacteria;o__Pseudomonadales;f__Pseudomonadaceae;g__Pseudomonas;s__Pseudomonas_mandelii	0.666667	8	25	14.3333	11
k__Bacteria;p__Proteobacteria;c__Gammaproteobacteria;o__Pseudomonadales;f__Pseudomonadaceae;g__Pseudomonas;s__Pseudomonas_plecoglossicida	0	0	0	4.33333	0.333333
k__Bacteria;p__Proteobacteria;c__Gammaproteobacteria;o__Pseudomonadales;f__Pseudomonadaceae;g__Pseudomonas;s__Pseudomonas_psychrophila	1.33333	0	1.33333	0.666667	0
k__Bacteria;p__Proteobacteria;c__Gammaproteobacteria;o__Pseudomonadales;f__Pseudomonadaceae;g__Pseudomonas;s__Pseudomonas_putida	169	17	9.33333	9.33333	5.66667
k__Bacteria;p__Proteobacteria;c__Gammaproteobacteria;o__Pseudomonadales;f__Pseudomonadaceae;g__Pseudomonas;s__Pseudomonas_sp.	31.3333	140.667	123.667	1033	67
k__Bacteria;p__Proteobacteria;c__Gammaproteobacteria;o__Pseudomonadales;f__Pseudomonadaceae;g__Pseudomonas;s__Pseudomonas_sp._B-1171	7.33333	0.333333	0	0	0
k__Bacteria;p__Proteobacteria;c__Gammaproteobacteria;o__Pseudomonadales;f__Pseudomonadaceae;g__Pseudomonas;s__Pseudomonas_sp._B22(2012b)	0	7.33333	1.33333	52	1.66667
k__Bacteria;p__Proteobacteria;c__Gammaproteobacteria;o__Pseudomonadales;f__Pseudomonadaceae;g__Pseudomonas;s__Pseudomonas_sp._D4	9.66667	0	0	0	0
k__Bacteria;p__Proteobacteria;c__Gammaproteobacteria;o__Pseudomonadales;f__Pseudomonadaceae;g__Pseudomonas;s__Pseudomonas_sp._F18	0	5.66667	0	6.33333	0
k__Bacteria;p__Proteobacteria;c__Gammaproteobacteria;o__Pseudomonadales;f__Pseudomonadaceae;g__Pseudomonas;s__Pseudomonas_sp._GIST-WP4s2	0	0	0	1.33333	0.333333
k__Bacteria;p__Proteobacteria;c__Gammaproteobacteria;o__Pseudomonadales;f__Pseudomonadaceae;g__Pseudomonas;s__Pseudomonas_sp._H12(2016)	3	0	0	0	0
k__Bacteria;p__Proteobacteria;c__Gammaproteobacteria;o__Pseudomonadales;f__Pseudomonadaceae;g__Pseudomonas;s__Pseudomonas_sp._JR-3	0	0.666667	0	1.66667	0
k__Bacteria;p__Proteobacteria;c__Gammaproteobacteria;o__Pseudomonadales;f__Pseudomonadaceae;g__Pseudomonas;s__Pseudomonas_sp._KVS86	0	9.66667	0	4.66667	0
k__Bacteria;p__Proteobacteria;c__Gammaproteobacteria;o__Pseudomonadales;f__Pseudomonadaceae;g__Pseudomonas;s__Pseudomonas_sp._LS197	0	0	0	5.33333	0
k__Bacteria;p__Proteobacteria;c__Gammaproteobacteria;o__Pseudomonadales;f__Pseudomonadaceae;g__Pseudomonas;s__Pseudomonas_sp._LS227	28.3333	207.667	42	117.333	42.6667
k__Bacteria;p__Proteobacteria;c__Gammaproteobacteria;o__Pseudomonadales;f__Pseudomonadaceae;g__Pseudomonas;s__Pseudomonas_sp._PGO24	0	16.6667	0	4.33333	0
k__Bacteria;p__Proteobacteria;c__Gammaproteobacteria;o__Pseudomonadales;f__Pseudomonadaceae;g__Pseudomonas;s__Pseudomonas_sp._SGb396	27	407	77.6667	280	114.667
k__Bacteria;p__Proteobacteria;c__Gammaproteobacteria;o__Pseudomonadales;f__Pseudomonadaceae;g__Pseudomonas;s__Pseudomonas_stutzeri	1	0	0	0	0
k__Bacteria;p__Proteobacteria;c__Gammaproteobacteria;o__Pseudomonadales;f__Pseudomonadaceae;g__Pseudomonas;s__Pseudomonas_syringae	0	2.33333	0	8	0
k__Bacteria;p__Proteobacteria;c__Gammaproteobacteria;o__Pseudomonadales;f__Pseudomonadaceae;g__Pseudomonas;s__Pseudomonas_thivervalensis	0	5	0	23	0
k__Bacteria;p__Proteobacteria;c__Gammaproteobacteria;o__Pseudomonadales;f__Pseudomonadaceae;g__Pseudomonas;s__Spumella-like_flagellate_JBC/S23	0	0.666667	0	0.333333	0
k__Bacteria;p__Proteobacteria;c__Gammaproteobacteria;o__Pseudomonadales;f__Pseudomonadaceae;g__Pseudomonas;s__Spumella_sp._AR4D6	0	9	1	6.66667	4.66667
k__Bacteria;p__Proteobacteria;c__Gammaproteobacteria;o__Pseudomonadales;f__Pseudomonadaceae;g__Pseudomonas;s__bacterium_ASP14	0.666667	15.3333	0	3	0.333333
k__Bacteria;p__Proteobacteria;c__Gammaproteobacteria;o__Pseudomonadales;f__Pseudomonadaceae;g__Pseudomonas;s__bacterium_ASP2	5	76	1.33333	6.66667	11.3333
k__Bacteria;p__Proteobacteria;c__Gammaproteobacteria;o__Pseudomonadales;f__Pseudomonadaceae;g__Pseudomonas;s__bacterium_ASP38	0	4.33333	0	0.333333	0
k__Bacteria;p__Proteobacteria;c__Gammaproteobacteria;o__Pseudomonadales;f__Pseudomonadaceae;g__Pseudomonas;s__bacterium_endosymbiont_of_Curculio_koreanus	7.66667	11.3333	6	18.6667	3.66667
k__Bacteria;p__Proteobacteria;c__Gammaproteobacteria;o__Pseudomonadales;f__Pseudomonadaceae;g__Pseudomonas;s__bacterium_endosymbiont_of_Onthophagus_Taurus	0	0	0	0	6.33333
k__Bacteria;p__Proteobacteria;c__Gammaproteobacteria;o__Pseudomonadales;f__Pseudomonadaceae;g__Pseudomonas;s__metagenome	0.333333	2.33333	0	8	0.666667
k__Bacteria;p__Proteobacteria;c__Gammaproteobacteria;o__Pseudomonadales;f__Pseudomonadaceae;g__Pseudomonas;s__uncultured_Pseudomonas_sp.	0	3	0	18.3333	0
k__Bacteria;p__Proteobacteria;c__Gammaproteobacteria;o__Pseudomonadales;f__Pseudomonadaceae;g__Pseudomonas;s__uncultured_bacterium	49.3333	121.333	20.3333	416.667	152.333
k__Bacteria;p__Proteobacteria;c__Gammaproteobacteria;o__Pseudomonadales;f__Pseudomonadaceae;g__Pseudomonas;s__uncultured_prokaryote	0.666667	57	3	48	80.3333
k__Bacteria;p__Proteobacteria;c__Gammaproteobacteria;o__Pseudomonadales;f__Pseudomonadaceae;g__Pseudomonas;s__unidentified	2628.33	3639.67	1933.67	2593	3864.67
k__Bacteria;p__Proteobacteria;c__Gammaproteobacteria;o__Pseudomonadales;f__Pseudomonadaceae;g__Pseudomonas;s__unidentified_marine_bacterioplankton	0	0.666667	0	1.33333	0
k__Bacteria;p__Proteobacteria;c__Gammaproteobacteria;o__Salinisphaerales;f__Solimonadaceae;g__Nevskia;s__unidentified	1	0	0	0	0
k__Bacteria;p__Proteobacteria;c__Gammaproteobacteria;o__Steroidobacterales;f__Steroidobacteraceae;g__uncultured;s__uncultured_bacterium	0	0	4.33333	0	0
k__Bacteria;p__Proteobacteria;c__Gammaproteobacteria;o__Thiotrichales;f__Thiotrichaceae;g__Thiothrix;s__uncultured_bacterium	0	0	3	0	0
k__Bacteria;p__Proteobacteria;c__Gammaproteobacteria;o__Vibrionales;f__Vibrionaceae;g__Photobacterium;s__unidentified	1.66667	0	0	0	0
k__Bacteria;p__Proteobacteria;c__Gammaproteobacteria;o__Vibrionales;f__Vibrionaceae;g__Vibrio;s__Vibrio_kanaloae	1.66667	0	0	0	0
k__Bacteria;p__Proteobacteria;c__Gammaproteobacteria;o__Vibrionales;f__Vibrionaceae;g__Vibrio;s__Vibrio_rumoiensis	1	0	0.333333	0	0
k__Bacteria;p__Proteobacteria;c__Gammaproteobacteria;o__Vibrionales;f__Vibrionaceae;g__Vibrio;s__unidentified	2.33333	0	0	0	0
k__Bacteria;p__Proteobacteria;c__Gammaproteobacteria;o__WD260;f__uncultured_bacterium;g__uncultured_bacterium;s__uncultured_bacterium	2	0	2.66667	0	0.333333
k__Bacteria;p__Proteobacteria;c__Gammaproteobacteria;o__WD260;f__uncultured_eubacterium_WD260;g__uncultured_eubacterium_WD260;s__uncultured_eubacterium_WD260	2	0	0	0	1.66667
k__Bacteria;p__Proteobacteria;c__Gammaproteobacteria;o__Xanthomonadales;f__Rhodanobacteraceae;g__Dokdonella;s__uncultured_bacterium	0	0	0	5.66667	0
k__Bacteria;p__Proteobacteria;c__Gammaproteobacteria;o__Xanthomonadales;f__Rhodanobacteraceae;g__Dyella;s__unidentified	0	0	0.666667	0	0
k__Bacteria;p__Proteobacteria;c__Gammaproteobacteria;o__Xanthomonadales;f__Rhodanobacteraceae;g__Luteibacter;s__unidentified	35	17	59.6667	237.667	53
k__Bacteria;p__Proteobacteria;c__Gammaproteobacteria;o__Xanthomonadales;f__Rhodanobacteraceae;g__Rudaea;s__unidentified	0	0.666667	0	6.66667	0
k__Bacteria;p__Proteobacteria;c__Gammaproteobacteria;o__Xanthomonadales;f__Xanthomonadaceae;g__Arenimonas;s__uncultured_bacterium	7.33333	0	1.33333	0	0
k__Bacteria;p__Proteobacteria;c__Gammaproteobacteria;o__Xanthomonadales;f__Xanthomonadaceae;g__Arenimonas;s__uncultured_gamma_proteobacterium	2.66667	0	0	0	0
k__Bacteria;p__Proteobacteria;c__Gammaproteobacteria;o__Xanthomonadales;f__Xanthomonadaceae;g__Luteimonas;s__unidentified	8.33333	4.33333	1.33333	0.333333	0
k__Bacteria;p__Proteobacteria;c__Gammaproteobacteria;o__Xanthomonadales;f__Xanthomonadaceae;g__Lysobacter;s__unidentified	1	0	0	0	0
k__Bacteria;p__Proteobacteria;c__Gammaproteobacteria;o__Xanthomonadales;f__Xanthomonadaceae;g__Pseudoxanthomonas;s__Xanthomonadaceae_bacterium_H3	47.6667	1.33333	0	0	0
k__Bacteria;p__Proteobacteria;c__Gammaproteobacteria;o__Xanthomonadales;f__Xanthomonadaceae;g__Pseudoxanthomonas;s__uncultured_Xanthomonadaceae_bacterium	2.33333	0	0	0	0
k__Bacteria;p__Proteobacteria;c__Gammaproteobacteria;o__Xanthomonadales;f__Xanthomonadaceae;g__Pseudoxanthomonas;s__unidentified	60.6667	3.66667	26	0	3.33333
k__Bacteria;p__Proteobacteria;c__Gammaproteobacteria;o__Xanthomonadales;f__Xanthomonadaceae;g__Stenotrophomonas;s__Pseudomonas_helmanticensis	2.66667	137.333	16.6667	15	10
k__Bacteria;p__Proteobacteria;c__Gammaproteobacteria;o__Xanthomonadales;f__Xanthomonadaceae;g__Stenotrophomonas;s__Stenotrophomonas_acidaminiphila	0	4.66667	0	0	0
k__Bacteria;p__Proteobacteria;c__Gammaproteobacteria;o__Xanthomonadales;f__Xanthomonadaceae;g__Stenotrophomonas;s__Stenotrophomonas_maltophilia	18.3333	728.667	29.6667	120.333	23
k__Bacteria;p__Proteobacteria;c__Gammaproteobacteria;o__Xanthomonadales;f__Xanthomonadaceae;g__Stenotrophomonas;s__Stenotrophomonas_rhizophila	0	75	0	0	0
k__Bacteria;p__Proteobacteria;c__Gammaproteobacteria;o__Xanthomonadales;f__Xanthomonadaceae;g__Stenotrophomonas;s__Stenotrophomonas_sp._2012A	1	5.66667	0	1	0
k__Bacteria;p__Proteobacteria;c__Gammaproteobacteria;o__Xanthomonadales;f__Xanthomonadaceae;g__Stenotrophomonas;s__Stenotrophomonas_sp._enrichment_culture_clone_Y007	6	88.3333	1	1.66667	0.333333
k__Bacteria;p__Proteobacteria;c__Gammaproteobacteria;o__Xanthomonadales;f__Xanthomonadaceae;g__Stenotrophomonas;s__[Pseudomonas]_hibiscicola	3.66667	0	8.33333	0	2.33333
k__Bacteria;p__Proteobacteria;c__Gammaproteobacteria;o__Xanthomonadales;f__Xanthomonadaceae;g__Stenotrophomonas;s__uncultured_Stenotrophomonas_sp.	0	1	0	0.666667	0
k__Bacteria;p__Proteobacteria;c__Gammaproteobacteria;o__Xanthomonadales;f__Xanthomonadaceae;g__Stenotrophomonas;s__uncultured_bacterium	72	164	5	10.6667	9.66667
k__Bacteria;p__Proteobacteria;c__Gammaproteobacteria;o__Xanthomonadales;f__Xanthomonadaceae;g__Stenotrophomonas;s__uncultured_gamma_proteobacterium	0	17.3333	0	0.666667	0
k__Bacteria;p__Proteobacteria;c__Gammaproteobacteria;o__Xanthomonadales;f__Xanthomonadaceae;g__Stenotrophomonas;s__uncultured_soil_bacterium	29	319.333	1.66667	88.6667	3.33333
k__Bacteria;p__Proteobacteria;c__Gammaproteobacteria;o__Xanthomonadales;f__Xanthomonadaceae;g__Stenotrophomonas;s__unidentified	24	4.33333	11.3333	0	0
k__Bacteria;p__Proteobacteria;c__Gammaproteobacteria;o__Xanthomonadales;f__Xanthomonadaceae;g__Thermomonas;s__uncultured_bacterium	22	0	4.33333	0	0
k__Bacteria;p__Proteobacteria;c__Gammaproteobacteria;o__Xanthomonadales;f__Xanthomonadaceae;g__Thermomonas;s__uncultured_gamma_proteobacterium	2.33333	0	0	0	0
k__Bacteria;p__Proteobacteria;c__Gammaproteobacteria;o__Xanthomonadales;f__Xanthomonadaceae;g__Xanthomonas;s__Xanthomonas_albilineans	0	0	0	5.66667	0
k__Bacteria;p__Proteobacteria;c__Gammaproteobacteria;o__Xanthomonadales;f__Xanthomonadaceae;g__unidentified;s__unidentified	0	5.66667	0	0	0
k__Bacteria;p__Proteobacteria;c__Gammaproteobacteria;o__Xanthomonadales;f__uncultured;g__uncultured_prokaryote;s__uncultured_prokaryote	0	0	1.33333	0	0
k__Bacteria;p__Spirochaetes;c__Leptospirae;o__Leptospirales;f__Leptospiraceae;g__Turneriella;s__unidentified	0	0	1.66667	0	0
k__Bacteria;p__Spirochaetes;c__MVP-15;o__uncultured_bacterium;f__uncultured_bacterium;g__uncultured_bacterium;s__uncultured_bacterium	0	0	1	0	0
k__Bacteria;p__Spirochaetes;c__Spirochaetia;o__Spirochaetales;f__Spirochaetaceae;g__uncultured;s__uncultured_bacterium	0	0	4	0	0
k__Bacteria;p__Synergistetes;c__Synergistia;o__Synergistales;f__Synergistaceae;g__Lactivibrio;s__uncultured_bacterium	0	0	1	0	0
k__Bacteria;p__Tenericutes;c__Mollicutes;o__Mycoplasmatales;f__Mycoplasmataceae;g__uncultured;s__uncultured_Firmicutes_bacterium	1.33333	0	0	0	0
k__Bacteria;p__Verrucomicrobia;c__Verrucomicrobiae;o__Chthoniobacterales;f__Chthoniobacteraceae;g__Candidatus_Udaeobacter;s__uncultured_Verrucomicrobia_bacterium	0	0	2	0	0
k__Bacteria;p__Verrucomicrobia;c__Verrucomicrobiae;o__Chthoniobacterales;f__Chthoniobacteraceae;g__Chthoniobacter;s__uncultured_bacterium	0	0	1	0	0
k__Bacteria;p__Verrucomicrobia;c__Verrucomicrobiae;o__Chthoniobacterales;f__Chthoniobacteraceae;g__LD29;s__uncultured_Verrucomicrobia_bacterium	0	0	0.666667	0	0
k__Bacteria;p__Verrucomicrobia;c__Verrucomicrobiae;o__Chthoniobacterales;f__Chthoniobacteraceae;g__LD29;s__uncultured_bacterium	0	0	0	0	5
k__Bacteria;p__Verrucomicrobia;c__Verrucomicrobiae;o__Chthoniobacterales;f__Terrimicrobiaceae;g__Terrimicrobium;s__uncultured_Verrucomicrobiales_bacterium	0.666667	0	1.33333	0	0
k__Bacteria;p__Verrucomicrobia;c__Verrucomicrobiae;o__Chthoniobacterales;f__Xiphinematobacteraceae;g__Candidatus_Xiphinematobacter;s__unidentified	0	0	0	0	3.66667
k__Bacteria;p__Verrucomicrobia;c__Verrucomicrobiae;o__Pedosphaerales;f__Pedosphaeraceae;g__uncultured_bacterium;s__uncultured_bacterium	0	0	1	0	0
k__Bacteria;p__Verrucomicrobia;c__Verrucomicrobiae;o__Pedosphaerales;f__Pedosphaeraceae;g__unidentified;s__unidentified	0	0	2	0	1
k__Bacteria;p__Verrucomicrobia;c__Verrucomicrobiae;o__Verrucomicrobiales;f__Rubritaleaceae;g__Luteolibacter;s__unidentified	0	3	0	0	0
k__Bacteria;p__Verrucomicrobia;c__Verrucomicrobiae;o__Verrucomicrobiales;f__Verrucomicrobiaceae;g__uncultured;s__metagenome	0	0	1.33333	0	0
k__Bacteria;p__Verrucomicrobia;c__Verrucomicrobiae;o__Verrucomicrobiales;f__Verrucomicrobiaceae;g__uncultured;s__uncultured_bacterium	0	0	1	0	0
k__Bacteria;p__WPS-2;c__metagenome;o__metagenome;f__metagenome;g__metagenome;s__metagenome	2.66667	0	1.66667	0	0
k__Bacteria;p__WPS-2;c__uncultured_bacterium;o__uncultured_bacterium;f__uncultured_bacterium;g__uncultured_bacterium;s__uncultured_bacterium	0	0	0	0	4.66667
k__Bacteria;p__WPS-2;c__unidentified;o__unidentified;f__unidentified;g__unidentified;s__unidentified	0	0	1	0	8.33333
k__Bacteria;p__WS2;c__metagenome;o__metagenome;f__metagenome;g__metagenome;s__metagenome	0	0	1.33333	0	0

## Sheet: Sheet3
Table S2. Fungal OTUs matrix among the different compartments of Trichioloma matsutake fruiting bodies (L = lamellae; P 180= pileipellis; PC = pileum context; S = stipitipellis; SC = stipe context).	Table S2. Fungal OTUs matrix among the different compartments of Trichioloma matsutake fruiting bodies (L = lamellae; P 180= pileipellis; PC = pileum context; S = stipitipellis; SC = stipe context).	Table S2. Fungal OTUs matrix among the different compartments of Trichioloma matsutake fruiting bodies (L = lamellae; P 180= pileipellis; PC = pileum context; S = stipitipellis; SC = stipe context).	Table S2. Fungal OTUs matrix among the different compartments of Trichioloma matsutake fruiting bodies (L = lamellae; P 180= pileipellis; PC = pileum context; S = stipitipellis; SC = stipe context).	Table S2. Fungal OTUs matrix among the different compartments of Trichioloma matsutake fruiting bodies (L = lamellae; P 180= pileipellis; PC = pileum context; S = stipitipellis; SC = stipe context).	Table S2. Fungal OTUs matrix among the different compartments of Trichioloma matsutake fruiting bodies (L = lamellae; P 180= pileipellis; PC = pileum context; S = stipitipellis; SC = stipe context).	Table S2. Fungal OTUs matrix among the different compartments of Trichioloma matsutake fruiting bodies (L = lamellae; P 180= pileipellis; PC = pileum context; S = stipitipellis; SC = stipe context).	Table S2. Fungal OTUs matrix among the different compartments of Trichioloma matsutake fruiting bodies (L = lamellae; P 180= pileipellis; PC = pileum context; S = stipitipellis; SC = stipe context).	Table S2. Fungal OTUs matrix among the different compartments of Trichioloma matsutake fruiting bodies (L = lamellae; P 180= pileipellis; PC = pileum context; S = stipitipellis; SC = stipe context).	Table S2. Fungal OTUs matrix among the different compartments of Trichioloma matsutake fruiting bodies (L = lamellae; P 180= pileipellis; PC = pileum context; S = stipitipellis; SC = stipe context).	Table S2. Fungal OTUs matrix among the different compartments of Trichioloma matsutake fruiting bodies (L = lamellae; P 180= pileipellis; PC = pileum context; S = stipitipellis; SC = stipe context).	Table S2. Fungal OTUs matrix among the different compartments of Trichioloma matsutake fruiting bodies (L = lamellae; P 180= pileipellis; PC = pileum context; S = stipitipellis; SC = stipe context).	Table S2. Fungal OTUs matrix among the different compartments of Trichioloma matsutake fruiting bodies (L = lamellae; P 180= pileipellis; PC = pileum context; S = stipitipellis; SC = stipe context).	Table S2. Fungal OTUs matrix among the different compartments of Trichioloma matsutake fruiting bodies (L = lamellae; P 180= pileipellis; PC = pileum context; S = stipitipellis; SC = stipe context).	Table S2. Fungal OTUs matrix among the different compartments of Trichioloma matsutake fruiting bodies (L = lamellae; P 180= pileipellis; PC = pileum context; S = stipitipellis; SC = stipe context).	Table S2. Fungal OTUs matrix among the different compartments of Trichioloma matsutake fruiting bodies (L = lamellae; P 180= pileipellis; PC = pileum context; S = stipitipellis; SC = stipe context).	Table S2. Fungal OTUs matrix among the different compartments of Trichioloma matsutake fruiting bodies (L = lamellae; P 180= pileipellis; PC = pileum context; S = stipitipellis; SC = stipe context).	Table S2. Fungal OTUs matrix among the different compartments of Trichioloma matsutake fruiting bodies (L = lamellae; P 180= pileipellis; PC = pileum context; S = stipitipellis; SC = stipe context).	Table S2. Fungal OTUs matrix among the different compartments of Trichioloma matsutake fruiting bodies (L = lamellae; P 180= pileipellis; PC = pileum context; S = stipitipellis; SC = stipe context).	Table S2. Fungal OTUs matrix among the different compartments of Trichioloma matsutake fruiting bodies (L = lamellae; P 180= pileipellis; PC = pileum context; S = stipitipellis; SC = stipe context).	Table S2. Fungal OTUs matrix among the different compartments of Trichioloma matsutake fruiting bodies (L = lamellae; P 180= pileipellis; PC = pileum context; S = stipitipellis; SC = stipe context).	Table S2. Fungal OTUs matrix among the different compartments of Trichioloma matsutake fruiting bodies (L = lamellae; P 180= pileipellis; PC = pileum context; S = stipitipellis; SC = stipe context).	Table S2. Fungal OTUs matrix among the different compartments of Trichioloma matsutake fruiting bodies (L = lamellae; P 180= pileipellis; PC = pileum context; S = stipitipellis; SC = stipe context).	Table S2. Fungal OTUs matrix among the different compartments of Trichioloma matsutake fruiting bodies (L = lamellae; P 180= pileipellis; PC = pileum context; S = stipitipellis; SC = stipe context).	Table S2. Fungal OTUs matrix among the different compartments of Trichioloma matsutake fruiting bodies (L = lamellae; P 180= pileipellis; PC = pileum context; S = stipitipellis; SC = stipe context).	Table S2. Fungal OTUs matrix among the different compartments of Trichioloma matsutake fruiting bodies (L = lamellae; P 180= pileipellis; PC = pileum context; S = stipitipellis; SC = stipe context).	Table S2. Fungal OTUs matrix among the different compartments of Trichioloma matsutake fruiting bodies (L = lamellae; P 180= pileipellis; PC = pileum context; S = stipitipellis; SC = stipe context).	Table S2. Fungal OTUs matrix among the different compartments of Trichioloma matsutake fruiting bodies (L = lamellae; P 180= pileipellis; PC = pileum context; S = stipitipellis; SC = stipe context).	Table S2. Fungal OTUs matrix among the different compartments of Trichioloma matsutake fruiting bodies (L = lamellae; P 180= pileipellis; PC = pileum context; S = stipitipellis; SC = stipe context).	Table S2. Fungal OTUs matrix among the different compartments of Trichioloma matsutake fruiting bodies (L = lamellae; P 180= pileipellis; PC = pileum context; S = stipitipellis; SC = stipe context).	Table S2. Fungal OTUs matrix among the different compartments of Trichioloma matsutake fruiting bodies (L = lamellae; P 180= pileipellis; PC = pileum context; S = stipitipellis; SC = stipe context).	Table S2. Fungal OTUs matrix among the different compartments of Trichioloma matsutake fruiting bodies (L = lamellae; P 180= pileipellis; PC = pileum context; S = stipitipellis; SC = stipe context).	Table S2. Fungal OTUs matrix among the different compartments of Trichioloma matsutake fruiting bodies (L = lamellae; P 180= pileipellis; PC = pileum context; S = stipitipellis; SC = stipe context).	Table S2. Fungal OTUs matrix among the different compartments of Trichioloma matsutake fruiting bodies (L = lamellae; P 180= pileipellis; PC = pileum context; S = stipitipellis; SC = stipe context).	Table S2. Fungal OTUs matrix among the different compartments of Trichioloma matsutake fruiting bodies (L = lamellae; P 180= pileipellis; PC = pileum context; S = stipitipellis; SC = stipe context).	Table S2. Fungal OTUs matrix among the different compartments of Trichioloma matsutake fruiting bodies (L = lamellae; P 180= pileipellis; PC = pileum context; S = stipitipellis; SC = stipe context).	Table S2. Fungal OTUs matrix among the different compartments of Trichioloma matsutake fruiting bodies (L = lamellae; P 180= pileipellis; PC = pileum context; S = stipitipellis; SC = stipe context).	Table S2. Fungal OTUs matrix among the different compartments of Trichioloma matsutake fruiting bodies (L = lamellae; P 180= pileipellis; PC = pileum context; S = stipitipellis; SC = stipe context).	Table S2. Fungal OTUs matrix among the different compartments of Trichioloma matsutake fruiting bodies (L = lamellae; P 180= pileipellis; PC = pileum context; S = stipitipellis; SC = stipe context).	Table S2. Fungal OTUs matrix among the different compartments of Trichioloma matsutake fruiting bodies (L = lamellae; P 180= pileipellis; PC = pileum context; S = stipitipellis; SC = stipe context).	Table S2. Fungal OTUs matrix among the different compartments of Trichioloma matsutake fruiting bodies (L = lamellae; P 180= pileipellis; PC = pileum context; S = stipitipellis; SC = stipe context).	Table S2. Fungal OTUs matrix among the different compartments of Trichioloma matsutake fruiting bodies (L = lamellae; P 180= pileipellis; PC = pileum context; S = stipitipellis; SC = stipe context).	Table S2. Fungal OTUs matrix among the different compartments of Trichioloma matsutake fruiting bodies (L = lamellae; P 180= pileipellis; PC = pileum context; S = stipitipellis; SC = stipe context).	Table S2. Fungal OTUs matrix among the different compartments of Trichioloma matsutake fruiting bodies (L = lamellae; P 180= pileipellis; PC = pileum context; S = stipitipellis; SC = stipe context).	Table S2. Fungal OTUs matrix among the different compartments of Trichioloma matsutake fruiting bodies (L = lamellae; P 180= pileipellis; PC = pileum context; S = stipitipellis; SC = stipe context).	Table S2. Fungal OTUs matrix among the different compartments of Trichioloma matsutake fruiting bodies (L = lamellae; P 180= pileipellis; PC = pileum context; S = stipitipellis; SC = stipe context).	Table S2. Fungal OTUs matrix among the different compartments of Trichioloma matsutake fruiting bodies (L = lamellae; P 180= pileipellis; PC = pileum context; S = stipitipellis; SC = stipe context).	Table S2. Fungal OTUs matrix among the different compartments of Trichioloma matsutake fruiting bodies (L = lamellae; P 180= pileipellis; PC = pileum context; S = stipitipellis; SC = stipe context).	Table S2. Fungal OTUs matrix among the different compartments of Trichioloma matsutake fruiting bodies (L = lamellae; P 180= pileipellis; PC = pileum context; S = stipitipellis; SC = stipe context).	Table S2. Fungal OTUs matrix among the different compartments of Trichioloma matsutake fruiting bodies (L = lamellae; P 180= pileipellis; PC = pileum context; S = stipitipellis; SC = stipe context).
k__Bacteria;p__Proteobacteria;c__Gammaproteobacteria;o__Enterobacteriales;f__Enterobacteriaceae;g__Serratia;s__Ewingella_americana	0	0	0	1.66667	0
k__Bacteria;p__Proteobacteria;c__Gammaproteobacteria;o__Xanthomonadales;f__Xanthomonadaceae;g__Stenotrophomonas;s__Pseudomonas_helmanticensis	2.66667	137.333	16.6667	15	10
k__Bacteria;p__Proteobacteria;c__Gammaproteobacteria;o__Xanthomonadales;f__Xanthomonadaceae;g__Stenotrophomonas;s__Stenotrophomonas_acidaminiphila	0	4.66667	0	0	0
k__Bacteria;p__Proteobacteria;c__Gammaproteobacteria;o__Xanthomonadales;f__Xanthomonadaceae;g__Stenotrophomonas;s__Stenotrophomonas_maltophilia	18.3333	728.667	29.6667	120.333	23
k__Bacteria;p__Proteobacteria;c__Gammaproteobacteria;o__Xanthomonadales;f__Xanthomonadaceae;g__Stenotrophomonas;s__Stenotrophomonas_rhizophila	0	75	0	0	0
k__Bacteria;p__Proteobacteria;c__Gammaproteobacteria;o__Xanthomonadales;f__Xanthomonadaceae;g__Stenotrophomonas;s__Stenotrophomonas_sp._2012A	1	5.66667	0	1	0
k__Bacteria;p__Proteobacteria;c__Gammaproteobacteria;o__Xanthomonadales;f__Xanthomonadaceae;g__Stenotrophomonas;s__Stenotrophomonas_sp._enrichment_culture_clone_Y007	6	88.3333	1	1.66667	0.333333
k__Bacteria;p__Proteobacteria;c__Gammaproteobacteria;o__Xanthomonadales;f__Xanthomonadaceae;g__Stenotrophomonas;s__[Pseudomonas]_hibiscicola	3.66667	0	8.33333	0	2.33333
k__Bacteria;p__Proteobacteria;c__Gammaproteobacteria;o__Xanthomonadales;f__Xanthomonadaceae;g__Stenotrophomonas;s__uncultured_Stenotrophomonas_sp.	0	1	0	0.666667	0
k__Bacteria;p__Proteobacteria;c__Gammaproteobacteria;o__Xanthomonadales;f__Xanthomonadaceae;g__Stenotrophomonas;s__uncultured_bacterium	72	164	5	10.6667	9.66667
k__Bacteria;p__Proteobacteria;c__Gammaproteobacteria;o__Xanthomonadales;f__Xanthomonadaceae;g__Stenotrophomonas;s__uncultured_gamma_proteobacterium	0	17.3333	0	0.666667	0
k__Bacteria;p__Proteobacteria;c__Gammaproteobacteria;o__Xanthomonadales;f__Xanthomonadaceae;g__Stenotrophomonas;s__uncultured_soil_bacterium	29	319.333	1.66667	88.6667	3.33333
k__Bacteria;p__Proteobacteria;c__Gammaproteobacteria;o__Xanthomonadales;f__Xanthomonadaceae;g__Stenotrophomonas;s__unidentified	24	4.33333	11.3333	0	0
[truncated: 5,000 more columns]
