# Supplementary material for: Distinct Compartmentalization of Microbial Community and Potential Metabolic Function in the Fruiting Body of Tricholoma matsutake
Source: J Fungi (Basel). 2021 Jul 22;7(8):586. doi: 10.3390/jof7080586 (PMC8397075; doi:10.3390/jof7080586)
Supplement: Supplementary file 1 [file jof-07-00586-s001.zip › Table S1 (new added).xlsx]

## Sheet: Sheet1
Table S1. The numbers of raw and clean reads for bacteria and fungi in the different compartments of Trichioloma matsutake fruiting bodies.
	Bacteria			Fungi
	Raw Reads	Clean reads		Reads	Clean reads
Stipe context	52092.7	44208		27407.7	27248
Stipe context	51462	43025		37436.4	37235
Stipe context	48795	43154		27788.3	27688
Stipitipellis	37677	31695		29345.8	29255
Stipitipellis	41329	35453		29364	29230
Stipitipellis	41935.2	34431		31878.5	31788
Pileum context	49906.7	41996		34039.2	33943
Pileum context	49890.6	41331		29244.3	28798
Pileum context	50631.7	45509		31099.3	30932
Pileipellis	47068	40105		31724.5	31610
Pileipellis	41265.6	34822		27514.1	27429
Pileipellis	44206.2	39009		37574.7	36621
Lamellae	49309.8	42130		35156.9	35057
Lamellae	51535.6	44427		28111.6	27751
Lamellae	47340.2	39522		33022.7	32845
